# Supplementary material for: Single-cell transcriptomics of the goldfish retina reveals genetic divergence in the asymmetrically evolved subgenomes after allotetraploidization
Source: Commun Biol. 2022 Dec 26;5:1404. doi: 10.1038/s42003-022-04351-3 (PMC9792465; doi:10.1038/s42003-022-04351-3)
Supplement: Supplementary file 4 — Supplementary Data 1-18 [file 42003_2022_4351_MOESM4_ESM.xlsx]

## Sheet: Supp Data 1
Supplementary Data 1. Identified goldfish ohnolog pairs and corresponding zebrafish genes (11,444 sets)
L-ohnologs (Goldfish)						S-ohnologs (Goldfish)						Zebrafish ortholog
NCBI gene ID	NCBI transcript ID	Chromosome	Start	End	Strand	NCBI gene ID	NCBI transcript ID	Chromosome	Start	End	Strand	Ensembl gene ID	Gene symbol
113108164	XM_026271013.1	chr9	21500776	21507506	-	113053108	XM_026217822.1	chr34	21648086	21654276	-	ENSDARG00000000001	slc35a5
113108165	XM_026271014.1	chr9	21489824	21500089	+	113053106	XM_026217820.1	chr34	21638491	21647135	+	ENSDARG00000000002	ccdc80
113060584	XM_026229614.1	chr4	9704009	9720996	-	113047768	XM_026209049.1	chr29	9795678	9809864	-	ENSDARG00000000018	nrf1
113060592	XM_026229637.1	chr4	9662604	9688822	+	113047770	XM_026209052.1	chr29	9756079	9780363	+	ENSDARG00000000019	ube2h
113111642	XM_026276598.1	chr12	22150961	22169803	+	113055973	XM_026222381.1	chr37	20140428	20160540	+	ENSDARG00000000068	slc9a3r1a
113041949	XM_026200539.1	chr24	15558544	15573822	-	113066247	XM_026238076.1	chr49	15721069	15734482	-	ENSDARG00000000069	dap
113075680	XM_026248354.1	chr1	32697884	32724016	-	113067293	XM_026239710.1	chr26	33965487	34006249	-	ENSDARG00000000086	itsn1
113091689	XM_026257278.1	chr6	7331664	7388660	+	113050911	XM_026214362.1	chr31	5870982	5935501	+	ENSDARG00000000103	myh10
113109581	XM_026273235.1	chr10	4179621	4189300	+	113054034	XM_026219306.1	chr35	3392705	3396637	+	ENSDARG00000000142	tmem267
113099998	XM_026264865.1	chr3	20515547	20557156	+	113044983	XM_026205044.1	chr28	20505626	20534705	+	ENSDARG00000000151	thraa
113120981	XM_026291155.1	chr20	16602002	16642561	-	113062939	XM_026233038.1	chr45	14772806	14807627	-	ENSDARG00000000161	itsn2a
113046725	XM_026207651.1	chr3	32679864	32684906	-	113044536	XM_026204619.1	chr28	29922679	29927004	+	ENSDARG00000000175	hoxb2a
113099716	XM_026264647.1	chr22	24962970	24985455	+	113064767	XM_026235679.1	chr47	5908656	5942506	-	ENSDARG00000000183	ptpn4b
113116096	XM_026283999.1	chr16	22187465	22322631	+	113059164	XM_026227448.1	chr41	19691649	19764313	+	ENSDARG00000000189	sema6e
113080994	XM_026253064.1	chr22	23603093	23606216	-	113064768	XM_026235682.1	chr47	5904679	5908583	+	ENSDARG00000000212	krt97
113039332	XM_026197221.1	chr22	4785035	4789302	+	113039331	XM_026197218.1	chr47	323207	326785	+	ENSDARG00000000229	usp49
113108358	XM_026271430.1	chr9	25063044	25070301	+	113053018	XM_026217613.1	chr34	25017464	25024399	+	ENSDARG00000000241	slc40a1
113045000	XM_026205089.1	chr2	24104712	24115079	+	113119751	XM_026289397.1	chr27	24587550	24597703	+	ENSDARG00000000324	dcaf8
113116170	XM_026284127.1	chr16	11159954	11312577	+	113100858	XM_026265379.1	chr41	8283750	8356650	+	ENSDARG00000000370	triob
113105978	XM_026267423.1	chr7	16860224	16872853	+	113051559	XM_026215431.1	chr32	17723026	17733773	+	ENSDARG00000000442	slc39a13
113111202	XM_026275734.1	chr11	17519616	17547388	-	113055210	XM_026221270.1	chr36	14796020	14830517	+	ENSDARG00000000472	cntn2
113041032	XM_026199291.1	chr23	6225781	6232552	-	113070263	XM_026243493.1	chr48	6259122	6265278	-	ENSDARG00000000474	tnni1a
113113930	XM_026280493.1	chr14	22571106	22576030	+	113057883	XM_026225447.1	chr39	23930867	23935764	+	ENSDARG00000000489	upf3b
113119657	XM_026289274.1	chr19	5928846	5973193	+	113062432	XM_026232275.1	chr44	4415836	4454140	+	ENSDARG00000000503	stx1b
113108359	XM_026271431.1	chr9	25052958	25055222	-	113053020	XM_026217614.1	chr34	25002695	25004907	-	ENSDARG00000000540	asnsd1
113108702	XM_026271981.1	chr9	15407764	15426115	+	113053237	XM_026218097.1	chr34	18347192	18358693	-	ENSDARG00000000542	gtf2e1
113056996	XM_026223979.1	chr13	16262883	16271526	-	113112723	XM_026278505.1	chr38	17324286	17332506	-	ENSDARG00000000551	slc1a4
113039589	XM_026197511.1	chr22	30408131	30441402	-	113070296	XM_026243537.1	chr47	10566298	10594247	-	ENSDARG00000000568	ell
113041426	XM_026199932.1	chr23	18242271	18255064	-	113065616	XM_026237025.1	chr48	19238563	19251394	-	ENSDARG00000000588	grasp
113108682	XM_026271956.1	chr9	14730764	14762069	+	113053214	XM_026218055.1	chr34	18937720	18982314	-	ENSDARG00000000631	ptpn4a
113095523	XM_026261026.1	chr6	24781602	24783975	+	113050437	XM_026213381.1	chr31	25506630	25508706	+	ENSDARG00000000638	opn1mw4
113108894	XM_026272302.1	chr9	10808747	10812352	-	113053667	XM_026218850.1	chr34	783978	786966	+	ENSDARG00000000666	creg2
113107574	XM_026270185.1	chr8	14519362	14525286	+	113093923	XM_026259523.1	chr33	12417070	12420313	+	ENSDARG00000000690	sypl2b
113119794	XM_026289448.1	chr19	4927870	4937128	+	113062594	XM_026232544.1	chr44	3488305	3497394	+	ENSDARG00000000729	daxx
113095367	XM_026260889.1	chr6	24744005	24753652	-	113050434	XM_026213375.1	chr31	25468813	25480626	-	ENSDARG00000000730	slc6a22.1
113105975	XM_026267417.1	chr7	16836237	16843353	-	113051557	XM_026215424.1	chr32	17705581	17713248	-	ENSDARG00000000767	spi1b
113117548	XM_026286307.1	chr17	16081877	16097482	-	113098448	XM_026263534.1	chr42	13862258	13876858	-	ENSDARG00000000779	scfd1
113041417	XM_026199920.1	chr23	18215706	18220916	-	113065615	XM_026237023.1	chr48	19216861	19222456	-	ENSDARG00000000796	nr4a1
113117252	XM_026285794.1	chr17	18486959	18501191	+	113060634	XM_026229719.1	chr42	16079210	16096222	+	ENSDARG00000000837	snx9a
113039328	XM_026197215.1	chr22	4754497	4764655	-	113074902	XM_026247625.1	chr47	454634	471131	+	ENSDARG00000000853	dstyk
113107629	XM_026270270.1	chr8	13921773	13936622	+	113076476	XM_026249174.1	chr33	12022055	12032660	+	ENSDARG00000000857	mapk14a
113106156	XM_026267795.1	chr7	21864383	21945776	+	113051674	XM_026215607.1	chr32	23769856	23807435	+	ENSDARG00000000861	scrib
113116260	XM_026284316.1	chr16	13828104	13844682	-	113060168	XM_026229048.1	chr41	10775348	10796468	-	ENSDARG00000000906	skap2
113111664	XM_026276635.1	chr12	24026057	24038246	+	113056013	XM_026222458.1	chr37	21385038	21399698	+	ENSDARG00000000935	unk
113091583	XM_026257152.1	chr6	7145002	7158984	+	113050919	XM_026214377.1	chr31	5728510	5755774	+	ENSDARG00000000943	dzip1
113107453	XM_026269967.1	chr8	20016157	20129845	+	113071421	XM_026244762.1	chr33	18335019	18426758	+	ENSDARG00000000966	ncor2
113067894	XM_026240393.1	chr3	7035796	7077500	-	113048563	XM_026210444.1	chr28	4970042	5011876	+	ENSDARG00000001014	myh9b
113119797	XM_026289457.1	chr19	4954891	4970046	+	113062593	XM_026232541.1	chr44	3513689	3538301	+	ENSDARG00000001015	znf384l
113043771	XM_026203359.1	chr25	25075295	25090217	+	113067197	XM_026239503.1	chr50	17115251	17129439	+	ENSDARG00000001127	slc17a6a
113117161	XM_026285621.1	chr17	8932774	8962776	-	113094582	XM_026260167.1	chr42	8115811	8142380	-	ENSDARG00000001129	dicer1
113109035	XM_026272529.1	chr9	7433097	7543939	+	113053452	XM_026218480.1	chr34	4735547	4820874	+	ENSDARG00000001220	mycbp2
113105500	XM_026266570.1	chr7	7068666	7085298	+	113071384	XM_026244724.1	chr32	9359428	9369515	-	ENSDARG00000001234	map4k2
113117446	XM_026286122.1	chr17	12704247	12714021	+	113095737	XM_026261092.1	chr42	11491808	11503086	+	ENSDARG00000001244	srrm1
113113776	XM_026280253.1	chr14	11967567	11976041	-	113098052	XM_026263024.1	chr39	12122763	12127246	-	ENSDARG00000001249	pcgf1
113043776	XM_026203369.1	chr25	25110736	25147153	+	113067199	XM_026239505.1	chr50	17140642	17173973	+	ENSDARG00000001259	gas2a
113119658	XM_026289275.1	chr19	4831758	4834874	+	113062601	XM_026232558.1	chr44	3429017	3432433	+	ENSDARG00000001303	psmb8a
113117553	XM_026286313.1	chr17	16100453	16108281	-	113098447	XM_026263533.1	chr42	13877406	13883452	-	ENSDARG00000001313	g2e3
113095351	XM_026260888.1	chr6	24754938	24768010	+	113050435	XM_026213376.1	chr31	25482984	25500497	+	ENSDARG00000001354	slc6a22.2
113091648	XM_026257230.1	chr18	11587339	11631659	+	113061601	XM_026230853.1	chr43	11086193	11128624	+	ENSDARG00000001414	mctp2a
113105919	XM_026267301.1	chr7	3943842	3959453	+	113105854	XM_026267205.1	chr32	4789749	4796857	+	ENSDARG00000001431	actn3b
113068886	XM_026241794.1	chr23	12993746	13003920	+	113068391	XM_026241153.1	chr48	13866749	13884607	+	ENSDARG00000001437	slc2a1a
113113955	XM_026280558.1	chr14	22861499	22880532	+	113081911	XM_026253811.1	chr39	24222267	24238949	+	ENSDARG00000001442	inppl1b
113056987	XM_026223962.1	chr13	16374767	16382543	+	113112713	XM_026278496.1	chr38	17454431	17462044	+	ENSDARG00000001452	adam8a
113117448	XM_026286130.1	chr17	12695222	12704030	+	113095743	XM_026261104.1	chr42	11484934	11491307	+	ENSDARG00000001463	tdh2
113111513	XM_026276291.1	chr12	16196425	16225209	-	113056178	XM_026222750.1	chr37	16456264	16484145	+	ENSDARG00000001498	skap1
113109114	XM_026272669.1	chr9	3659534	3669067	-	113053538	XM_026218655.1	chr34	6904815	6915036	+	ENSDARG00000001549	sp3a
113119796	XM_026289452.1	chr19	4947726	4954029	-	113062592	XM_026232535.1	chr44	3507285	3513123	-	ENSDARG00000001558	kifc1
113119406	XM_026288864.1	chr19	18072625	18347740	-	113091748	XM_026257372.1	chr44	15572364	15896853	+	ENSDARG00000001559	csmd2
113056990	XM_026223965.1	chr13	16321871	16324440	+	113112716	XM_026278498.1	chr38	17390814	17392889	+	ENSDARG00000001578	echs1
113107566	XM_026270167.1	chr8	14487046	14493160	-	113093916	XM_026259502.1	chr33	12384880	12391636	-	ENSDARG00000001621	nfyal
113105532	XM_026266634.1	chr7	6490707	6520872	+	113052262	XM_026216679.1	chr32	10016387	10047249	-	ENSDARG00000001634	kirrel1a
113119801	XM_026289465.1	chr19	4972459	4976917	-	113062590	XM_026232533.1	chr44	3543171	3554270	-	ENSDARG00000001710	flot1a
113111005	XM_026275367.1	chr11	20658019	20665905	-	113055008	XM_026220922.1	chr36	11280005	11291936	+	ENSDARG00000001712	si:ch211-247n2.1
113117547	XM_026286306.1	chr17	16046347	16068489	+	113098435	XM_026263504.1	chr42	13824661	13850184	+	ENSDARG00000001729	strn3
113108340	XM_026271381.1	chr9	25696532	25739973	+	113053701	XM_026218962.1	chr34	26061589	26114220	+	ENSDARG00000001733	gulp1a
113039590	XM_026197512.1	chr22	30444603	30451754	-	113070298	XM_026243538.1	chr47	10596208	10603903	-	ENSDARG00000001734	fkbp8
113038767	XM_026196410.1	chr21	9409488	9432996	+	113064098	XM_026234652.1	chr46	7985075	8013996	+	ENSDARG00000001769	ptpra
113106588	XM_026268672.1	chr7	29864944	29913079	-	113051603	XM_026215500.1	chr32	32276599	32323068	-	ENSDARG00000001776	stim2b
113069366	XM_026242390.1	chr11	4449880	4458080	-	113054947	XM_026220759.1	chr36	3773289	3780663	-	ENSDARG00000001782	prkacba
113116583	XM_026284822.1	chr16	2127123	2131856	-	113060084	XM_026228903.1	chr41	3937171	3941685	+	ENSDARG00000001785	irx2a
113108428	XM_026271556.1	chr9	20807326	20809605	+	113053127	XM_026217891.1	chr34	21166928	21169484	+	ENSDARG00000001788	atp5o
113047229	XM_026208566.1	chr3	24146474	24187524	+	113046055	XM_026206896.1	chr28	22184353	22224305	+	ENSDARG00000001803	kcnh6a
113120449	XM_026290261.1	chr20	21751868	21771995	-	113062846	XM_026232873.1	chr45	20929319	20954909	-	ENSDARG00000001807	tnfrsf21
113042458	XM_026201332.1	chr24	16671018	16679500	-	113066215	XM_026238019.1	chr49	16773861	16781692	-	ENSDARG00000001829	zgc:112982
113108455	XM_026271602.1	chr9	19999490	20086678	-	113053159	XM_026217942.1	chr34	20339671	20425833	-	ENSDARG00000001835	nalcn
113038269	XM_026195568.1	chr21	27197692	27229254	-	113063845	XM_026234228.1	chr46	22698688	22724783	-	ENSDARG00000001857	aff4
113073296	XM_026246186.1	chr25	12427446	12430254	+	113066817	XM_026238862.1	chr50	7785884	7789088	+	ENSDARG00000001859	dbx1b
113108276	XM_026271207.1	chr9	28433950	28440556	-	113052956	XM_026217459.1	chr34	29856358	29863393	-	ENSDARG00000001873	phgdh
113043126	XM_026202312.1	chr25	12431645	12494081	-	113066818	XM_026238863.1	chr50	7791189	7815483	-	ENSDARG00000001879	nav2b
113113663	XM_026280046.1	chr14	8541101	8567597	-	113069567	XM_026242720.1	chr39	8487380	8492566	+	ENSDARG00000001880	stx3a
113041067	XM_026199361.1	chr23	7398606	7440502	+	113092998	XM_026258812.1	chr48	7720984	7762155	+	ENSDARG00000001881	cacnb3a
113094845	XM_026260475.1	chr6	24515594	24520518	-	113050406	XM_026213340.1	chr31	25234612	25237553	-	ENSDARG00000001882	kbtbd12
113057118	XM_026224222.1	chr13	13838828	13872148	-	113112797	XM_026278654.1	chr38	14546783	14577855	+	ENSDARG00000001888	ppm1ba
113115945	XM_026283690.1	chr16	26823890	26875192	-	113059229	XM_026227570.1	chr41	24348475	24376167	-	ENSDARG00000001890	stt3b
113071723	XM_026245012.1	chr17	6988009	6991382	-	113060719	XM_026229865.1	chr42	6399267	6403148	-	ENSDARG00000001898	manea
113038738	XM_026196371.1	chr21	11829680	11856528	+	113063741	XM_026234065.1	chr46	10244410	10265134	+	ENSDARG00000001906	si:dkey-247m21.3
113041877	XM_026200442.1	chr24	14820149	14830471	-	113066295	XM_026238164.1	chr49	15035332	15048799	-	ENSDARG00000001909	vill
113049512	XM_026211917.1	chr7	15051430	15069814	-	113052296	XM_026216733.1	chr32	15982697	16011190	-	ENSDARG00000001910	rorab
113062541	XM_026232451.1	chr4	13002889	13010262	-	113048621	XM_026210486.1	chr29	13089828	13100142	-	ENSDARG00000001912	drd4-rs
113045792	XM_026206443.1	chr2	14043346	14052544	+	113115835	XM_026283486.1	chr27	15459509	15465555	+	ENSDARG00000001913	palmda
113042284	XM_026201013.1	chr24	12993497	12999977	-	113066008	XM_026237562.1	chr49	13630336	13637991	+	ENSDARG00000001930	klhl15
113046087	XM_026206937.1	chr2	3967868	3995661	+	113038835	XM_026196546.1	chr27	4051794	4086520	+	ENSDARG00000001933	prkag2b
113105829	XM_026267175.1	chr7	11762551	11767364	+	113052095	XM_026216411.1	chr32	13076144	13081651	+	ENSDARG00000001939	b3gat3
113045860	XM_026206564.1	chr2	15521016	15527458	-	113117217	XM_026285749.1	chr27	17277965	17279358	-	ENSDARG00000001940	dnajc1
113068064	XM_026240640.1	chr5	37647484	37657788	+	113086799	XM_026255501.1	chr30	42097211	42100802	-	ENSDARG00000001950	ak1
113061410	XM_026230517.1	chr4	16775867	16782618	-	113048241	XM_026209928.1	chr29	23495851	23503132	-	ENSDARG00000001953	pfkfb3
113107035	XM_026269163.1	chr8	3114230	3172612	+	113081652	XM_026253668.1	chr33	3761134	3799612	-	ENSDARG00000001968	dock5
113110779	XM_026274959.1	chr11	22630088	22638753	+	113055164	XM_026221190.1	chr36	8484177	8492420	-	ENSDARG00000001969	txlng
113115694	XM_026283243.1	chr16	30580519	30590744	-	113059292	XM_026227678.1	chr41	27694868	27702226	-	ENSDARG00000001971	cthrc1b
113094691	XM_026260307.1	chr6	24539210	24550288	-	113050383	XM_026213300.1	chr31	25238698	25249598	-	ENSDARG00000001993	myhb
113038801	XM_026196474.1	chr21	8522350	8549980	+	113073820	XM_026246571.1	chr46	6419828	6445041	+	ENSDARG00000001994	stxbp1a
113106185	XM_026267858.1	chr7	22949846	22988436	-	113051696	XM_026215658.1	chr32	24403631	24455694	+	ENSDARG00000001999	adamts18
113116293	XM_026284368.1	chr16	14743507	14755259	-	113060200	XM_026229094.1	chr41	11696326	11707966	-	ENSDARG00000002006	rxrbb
113120124	XM_026290032.1	chr19	9890521	9940713	+	113062361	XM_026232173.1	chr44	8095548	8144654	+	ENSDARG00000002013	grb10a
113068091	XM_026240679.1	chr5	37290634	37322606	-	113072058	XM_026245207.1	chr30	5703596	5733745	+	ENSDARG00000002016	ppil2
113038675	XM_026196274.1	chr21	12287890	12310120	+	113064234	XM_026234891.1	chr46	10609647	10632339	+	ENSDARG00000002020	rictorb
113117200	XM_026285715.1	chr17	9826720	9837075	+	113094588	XM_026260179.1	chr42	9311691	9324584	+	ENSDARG00000002021	pygb
113057248	XM_026224494.1	chr13	7936027	8054793	-	113113048	XM_026279168.1	chr38	9154414	9230339	-	ENSDARG00000002026	qkib
113044992	XM_026205057.1	chr2	24156410	24161761	-	113119815	XM_026289487.1	chr27	24718596	24725239	-	ENSDARG00000002031	tox4a
113057108	XM_026224199.1	chr13	14157054	14174790	-	113112808	XM_026278680.1	chr38	14213227	14229370	+	ENSDARG00000002071	adss
113056892	XM_026223806.1	chr13	20084305	20105096	+	113112576	XM_026278272.1	chr38	21703888	21722782	+	ENSDARG00000002077	mnat1
113116080	XM_026283944.1	chr16	22826422	22834002	-	113099604	XM_026264477.1	chr41	20655723	20663814	-	ENSDARG00000002082	csnk2a1
113078034	XM_026250311.1	chr2	20060071	20068395	+	113072737	XM_026245703.1	chr27	21107390	21114013	+	ENSDARG00000002127	stam
113062738	XM_026232702.1	chr4	11447004	11451954	+	113048160	XM_026209751.1	chr29	11605254	11611056	+	ENSDARG00000002128	cwf19l1
113061565	XM_026230764.1	chr4	15787050	15875577	-	113048230	XM_026209884.1	chr29	22065062	22115995	-	ENSDARG00000002131	celf2
113042324	XM_026201089.1	chr24	10609694	10613376	+	113066091	XM_026237720.1	chr49	154345	158547	+	ENSDARG00000002165	psme1
113046907	XM_026208031.1	chr3	28245358	28281095	+	113043553	XM_026203008.1	chr28	26973538	27007453	+	ENSDARG00000002167	cacnb1
113108844	XM_026272182.1	chr9	12323733	12331423	+	113053600	XM_026218736.1	chr34	12580679	12586821	+	ENSDARG00000002168	tra2b
113107742	XM_026270439.1	chr8	21843965	21846080	-	113070765	XM_026244197.1	chr33	19912434	19914653	-	ENSDARG00000002172	aplnra
113049557	XM_026211989.1	chr5	13351580	13355554	+	113076393	XM_026249044.1	chr30	18114124	18119225	+	ENSDARG00000002184	igbp1
113044284	XM_026204113.1	chr1	22537511	22545113	+	113110725	XM_026274913.1	chr26	26539084	26547951	+	ENSDARG00000002190	chmp2bb
113040247	XM_026198582.1	chr22	24217113	24221286	+	113064711	XM_026235592.1	chr47	5110902	5115982	-	ENSDARG00000002192	aspn
113077994	XM_026250265.1	chr8	30366864	30368457	+	113079369	XM_026251618.1	chr33	31740573	31742153	-	ENSDARG00000002193	rho
113109856	XM_026273662.1	chr10	14079642	14087074	+	113095388	XM_026260908.1	chr35	12806600	12812763	+	ENSDARG00000002196	bach1b
113056806	XM_026223676.1	chr13	22724703	22732179	-	113112470	XM_026278074.1	chr38	24577430	24587032	-	ENSDARG00000002197	pygl
113038749	XM_026196388.1	chr21	11897481	11898437	+	113064220	XM_026234868.1	chr46	10296677	10297580	+	ENSDARG00000002204	hspb11
113098754	XM_026263791.1	chr6	17338518	17344076	-	113050637	XM_026213832.1	chr31	18608382	18617675	-	ENSDARG00000002210	stk25a
113040125	XM_026198396.1	chr22	27311226	27316539	-	113064901	XM_026235904.1	chr47	8038105	8043183	-	ENSDARG00000002215	rtca
113048742	XM_026210568.1	chr5	199608	206371	+	113084526	XM_026254873.1	chr30	33406233	33413805	-	ENSDARG00000002216	tbx3a
113049385	XM_026211684.1	chr5	11404568	11406933	-	113075739	XM_026248432.1	chr30	15814463	15816870	-	ENSDARG00000002220	zgc:103692
113079308	XM_026251555.1	chr2	30457873	30482022	+	113112734	XM_026278533.1	chr27	31887132	31915436	+	ENSDARG00000002231	plpp2a
113105708	XM_026266952.1	chr7	11155881	11165408	-	113052124	XM_026216468.1	chr32	12605171	12616567	-	ENSDARG00000002235	mmp14a
113105112	XM_026266238.1	chr6	30770088	30775602	-	113050279	XM_026213089.1	chr31	30205301	30213334	+	ENSDARG00000002241	kcna2a
113118226	XM_026287253.1	chr18	6128242	6182827	+	113061548	XM_026230735.1	chr43	6088895	6144049	+	ENSDARG00000002249	tbxas1
113042662	XM_026201661.1	chr24	26253480	26283595	+	113068735	XM_026241563.1	chr49	24147750	24181147	+	ENSDARG00000002255	epb41l3a
113109611	XM_026273298.1	chr10	6515439	6521948	+	113054178	XM_026219527.1	chr35	4463218	4468789	+	ENSDARG00000002271	zfand5b
113098192	XM_026263174.1	chr1	29173767	29189330	+	113063893	XM_026234345.1	chr26	33364211	33379826	+	ENSDARG00000002285	mcoln1a
113039624	XM_026197579.1	chr22	28043720	28046709	-	113064874	XM_026235856.1	chr47	8705846	8718833	-	ENSDARG00000002293	si:ch211-197g15.9
113067937	XM_026240421.1	chr5	37351286	37356012	+	113072086	XM_026245230.1	chr30	5680609	5685973	-	ENSDARG00000002300	p2rx2
113108630	XM_026271859.1	chr9	21621186	21631216	-	113053102	XM_026217796.1	chr34	21708311	21716709	-	ENSDARG00000002305	me3
113116838	XM_026285161.1	chr16	15234135	15235556	+	113059624	XM_026228166.1	chr41	12097392	12098604	+	ENSDARG00000002311	fabp11b
113056810	XM_026223682.1	chr13	22778591	22798159	+	113112466	XM_026278062.1	chr38	24626638	24643501	+	ENSDARG00000002332	frmd6
113120803	XM_026290874.1	chr20	20689444	20705865	-	113062976	XM_026233093.1	chr45	20032799	20049939	-	ENSDARG00000002333	fam102bb
113115138	XM_026282450.1	chr15	14861136	14866063	-	113058403	XM_026226270.1	chr40	11995872	12000795	-	ENSDARG00000002336	dlc
113046882	XM_026207961.1	chr3	28660862	28664877	+	113043974	XM_026203526.1	chr28	27293718	27297887	+	ENSDARG00000002339	sgf29
113113767	XM_026280241.1	chr14	12211273	12214042	+	113045123	XM_026205302.1	chr39	12361972	12364868	+	ENSDARG00000002344	tubb4b
113117064	XM_026285462.1	chr17	22761605	22766569	-	113060516	XM_026229479.1	chr42	19653575	19659581	-	ENSDARG00000002353	tagapa
113111741	XM_026276791.1	chr12	12048422	12057606	+	113056265	XM_026222898.1	chr37	12065568	12075437	+	ENSDARG00000002362	ubald1a
113039395	XM_026197285.1	chr22	12147133	12162428	-	113080556	XM_026252718.1	chr47	3206939	3225664	-	ENSDARG00000002365	cers5
113044544	XM_026204624.1	chr1	6759535	6764287	+	113092158	XM_026257799.1	chr26	5236021	5240613	+	ENSDARG00000002377	mief2
113117576	XM_026286350.1	chr17	12417965	12422050	-	113095754	XM_026261122.1	chr42	11197835	11202051	-	ENSDARG00000002401	gale
113092319	XM_026257900.1	chr6	8267148	8279991	-	113050867	XM_026214278.1	chr31	7075245	7092267	-	ENSDARG00000002402	ercc3
113056720	XM_026223542.1	chr13	20864322	20868350	-	113112593	XM_026278297.1	chr38	22592121	22595945	-	ENSDARG00000002403	nusap1
113110761	XM_026274929.1	chr11	23206240	23267466	-	113055154	XM_026221169.1	chr36	8269349	8334804	+	ENSDARG00000002411	pde4cb
113116503	XM_026284699.1	chr16	8227113	8236177	-	113060036	XM_026228818.1	chr41	5347727	5357686	+	ENSDARG00000002445	prdm1a
113114283	XM_026281172.1	chr14	27271964	27288058	-	113057828	XM_026225361.1	chr39	28697872	28714363	-	ENSDARG00000002463	arhgef37
113048786	XM_026210638.1	chr5	6652266	6658695	+	113091367	XM_026256845.1	chr30	10767075	10778598	+	ENSDARG00000002479	ercc6l
113041001	XM_026199249.1	chr23	1932340	1941869	-	113068681	XM_026241495.1	chr48	3578662	3588070	+	ENSDARG00000002483	wnt7ab
113111015	XM_026275382.1	chr11	23111911	23125950	-	113055027	XM_026220963.1	chr36	10138513	10154935	-	ENSDARG00000002494	itgb6
113106178	XM_026267851.1	chr7	22290399	22296652	-	113051689	XM_026215646.1	chr32	24125149	24132163	-	ENSDARG00000002506	zgc:92818
113116325	XM_026284415.1	chr16	15946082	15983510	+	113059910	XM_026228582.1	chr41	12626719	12655364	+	ENSDARG00000002507	itga10
113091014	XM_026256488.1	chr6	4615459	4621058	+	113051144	XM_026214739.1	chr31	1313210	1319265	-	ENSDARG00000002510	dmbx1b
113110446	XM_026274632.1	chr10	7447588	7449580	-	113054058	XM_026219348.1	chr35	5242529	5251291	-	ENSDARG00000002523	hsdl2
113049728	XM_026212329.1	chr5	25342922	25351618	+	113081331	XM_026253426.1	chr30	32380347	32389235	-	ENSDARG00000002533	adora2b
113041141	XM_026199502.1	chr23	10174689	10185999	-	113078059	XM_026250338.1	chr48	11008147	11018296	-	ENSDARG00000002536	tm9sf4
113113852	XM_026280368.1	chr14	13522906	13527379	-	113057660	XM_026225103.1	chr39	13816306	13821816	-	ENSDARG00000002538	smu1a
113111901	XM_026277090.1	chr12	6935774	6951184	-	113056300	XM_026222945.1	chr37	5898709	5913601	-	ENSDARG00000002546	rundc3ab
113120116	XM_026290023.1	chr19	10093574	10106197	+	113057436	XM_026224862.1	chr44	8262363	8271006	+	ENSDARG00000002549	eif3eb
113111235	XM_026275830.1	chr11	18760234	18790883	+	113055239	XM_026221363.1	chr36	13323474	13352895	-	ENSDARG00000002552	mapkapk2a
113046833	XM_026207877.1	chr3	29556742	29570810	-	113048071	XM_026209577.1	chr28	28241420	28251741	-	ENSDARG00000002564	syngr1a
113118570	XM_026287846.1	chr18	21998529	22027215	+	113061873	XM_026231353.1	chr43	21903250	21930075	+	ENSDARG00000002571	tmod2
113112248	XM_026277676.1	chr12	328407	330820	-	113056558	XM_026223329.1	chr37	2075349	2078683	+	ENSDARG00000002576	cabp5a
113108551	XM_026271747.1	chr9	18998133	19018469	+	113053407	XM_026218396.1	chr34	14091435	14110114	+	ENSDARG00000002582	tbx15
113038234	XM_026195511.1	chr21	28770898	28804246	-	113063822	XM_026234169.1	chr46	24141737	24161458	-	ENSDARG00000002587	dpysl3
113095121	XM_026260739.1	chr6	24602134	24607256	+	113050417	XM_026213351.1	chr31	25289945	25294850	+	ENSDARG00000002591	ruvbl1
113038639	XM_026196232.1	chr21	11309576	11321391	+	113064205	XM_026234838.1	chr46	9752618	9765075	+	ENSDARG00000002593	slc45a2
113107325	XM_026269745.1	chr8	24678900	24707620	+	113070683	XM_026244069.1	chr33	23965089	24002895	+	ENSDARG00000002597	pabpc1l
113038837	XM_026196556.1	chr21	7561974	7577891	+	113063922	XM_026234355.1	chr46	5325249	5338717	+	ENSDARG00000002600	pcsk1
113041200	XM_026199603.1	chr23	21452457	21454467	+	113065368	XM_026236589.1	chr48	22354019	22355360	+	ENSDARG00000002601	irx7
113111121	XM_026275602.1	chr11	16007830	16044806	-	113095906	XM_026261233.1	chr36	16023741	16053341	+	ENSDARG00000002607	unm_sa1614
113113893	XM_026280425.1	chr14	21670858	21688004	-	113057979	XM_026225639.1	chr39	23175561	23199227	-	ENSDARG00000002609	rnf145a
113044328	XM_026204231.1	chr1	8589380	8596504	-	113105615	XM_026266790.1	chr26	7448165	7455652	-	ENSDARG00000002634	b4galt1
113107981	XM_026270823.1	chr8	10242849	10262270	-	113069888	XM_026242991.1	chr33	9421046	9439946	-	ENSDARG00000002642	sh3gl1b
113101097	XM_026265572.1	chr6	21885578	21894006	-	113050486	XM_026213476.1	chr31	22682661	22690688	-	ENSDARG00000002644	rgs5a
113120778	XM_026290815.1	chr20	19785202	19858656	-	113063100	XM_026233275.1	chr45	18402930	18485764	-	ENSDARG00000002656	stxbp5a
113041118	XM_026199460.1	chr23	9154698	9162216	+	113073342	XM_026246265.1	chr48	9813932	9821270	+	ENSDARG00000002659	mapre1b
113058756	XM_026226950.1	chr4	4784907	4789910	+	113047983	XM_026209460.1	chr29	4396681	4401364	+	ENSDARG00000002663	optn
113117658	XM_026286482.1	chr17	4869943	4876401	+	113060677	XM_026229805.1	chr42	4502454	4508945	+	ENSDARG00000002670	ATG14
113115128	XM_026282422.1	chr15	15092021	15101705	-	113058411	XM_026226292.1	chr40	12194253	12203170	-	ENSDARG00000002682	tbcela
113111181	XM_026275692.1	chr11	16878859	16880114	-	113055192	XM_026221229.1	chr36	15200312	15201598	+	ENSDARG00000002690	rabif
113119653	XM_026289267.1	chr19	6077277	6085340	+	113062023	XM_026231520.1	chr44	4520253	4530964	+	ENSDARG00000002696	gnb3b
113105654	XM_026266863.1	chr7	8688049	8693554	-	113051973	XM_026216175.1	chr32	7613476	7618431	+	ENSDARG00000002701	rasl12
113039771	XM_026197852.1	chr22	45209485	45216731	+	113049607	XM_026212100.1	chr47	19113567	19120705	+	ENSDARG00000002710	ncl
113118152	XM_026287100.1	chr18	1352794	1359283	-	113079202	XM_026251417.1	chr43	3561789	3568329	-	ENSDARG00000002720	utp15
113045532	XM_026205945.1	chr2	21605041	21617515	+	113118785	XM_026288202.1	chr27	22744605	22758281	-	ENSDARG00000002728	kiss1ra
113119248	XM_026288557.1	chr19	12175767	12207137	+	113062299	XM_026232048.1	chr44	10612613	10642841	+	ENSDARG00000002731	sdc2
113113461	XM_026279645.1	chr14	6100244	6105227	+	113093172	XM_026259032.1	chr39	5784149	5786091	+	ENSDARG00000002732	spon2b
113037766	XM_026195116.1	chr20	13105981	13109653	+	113063296	XM_026233578.1	chr45	11470528	11474896	+	ENSDARG00000002745	tdh
113119750	XM_026289393.1	chr19	1990420	2004919	+	113062494	XM_026232389.1	chr44	1002130	1002962	+	ENSDARG00000002748	sema6d
113111171	XM_026275672.1	chr11	16724784	16735001	-	113095925	XM_026261268.1	chr36	15324677	15335273	+	ENSDARG00000002750	phf20a
113116413	XM_026284569.1	chr16	17814319	17826738	-	113060014	XM_026228779.1	chr41	14179345	14191591	-	ENSDARG00000002758	dedd1
113103562	XM_026265989.1	chr6	29443775	29448993	+	113050224	XM_026213007.1	chr31	32285363	32290316	-	ENSDARG00000002760	gdf5
113111772	XM_026276845.1	chr12	11175491	11177128	-	113056234	XM_026222840.1	chr37	11416541	11418447	-	ENSDARG00000002768	pvalb2
113041931	XM_026200513.1	chr24	15391152	15393810	+	113066262	XM_026238105.1	chr49	15577411	15580631	+	ENSDARG00000002779	pdx1
113118374	XM_026287485.1	chr18	9927880	9952685	+	113076047	XM_026248695.1	chr43	9703665	9728187	+	ENSDARG00000002787	tle3a
113046075	XM_026206919.1	chr2	4243154	4253755	-	113038967	XM_026196790.1	chr27	4280760	4306712	-	ENSDARG00000002790	ap2m1a
113049459	XM_026211827.1	chr5	9916779	9925013	-	113074564	XM_026247425.1	chr30	14367993	14377329	-	ENSDARG00000002792	arcn1a
113115350	XM_026282871.1	chr15	6632996	6643452	+	113098380	XM_026263416.1	chr40	5242238	5250471	-	ENSDARG00000002795	meis3
113118123	XM_026287047.1	chr18	640752	646808	+	113079579	XM_026251819.1	chr43	3200425	3205873	+	ENSDARG00000002798	cog8
113049618	XM_026212121.1	chr5	21762976	21822983	+	113080372	XM_026252545.1	chr30	24834930	24893198	+	ENSDARG00000002816	rasgrf2b
113120772	XM_026290805.1	chr20	19956775	19960191	-	113063096	XM_026233264.1	chr45	19299374	19302918	-	ENSDARG00000002826	cep57l1
113048932	XM_026210905.1	chr5	7109535	7113548	-	113091440	XM_026256971.1	chr30	11100350	11106463	-	ENSDARG00000002830	trmt2a
113095104	XM_026260713.1	chr1	27246715	27274288	+	113073191	XM_026246103.1	chr26	31607962	31629888	+	ENSDARG00000002840	si:dkey-28b4.8
113120789	XM_026290845.1	chr20	19361653	19396267	-	113062726	XM_026232689.1	chr45	17837913	17842281	-	ENSDARG00000002847	fndc1
113075223	XM_026247886.1	chr3	13707551	13716273	-	113051193	XM_026214771.1	chr28	13234071	13240362	-	ENSDARG00000002872	zgc:113210
113120436	XM_026290243.1	chr20	23484156	23500317	+	113051027	XM_026214621.1	chr45	22845948	22861879	+	ENSDARG00000002877	reps1
113039614	XM_026197560.1	chr22	28205451	28221356	-	113064883	XM_026235872.1	chr47	8825419	8845121	-	ENSDARG00000002909	tjp3
113111179	XM_026275686.1	chr11	16969900	16975319	-	113055189	XM_026221226.1	chr36	15193435	15200063	+	ENSDARG00000002912	adipor1a
113096786	XM_026262126.1	chr6	12408503	12411961	-	113050745	XM_026214017.1	chr31	10371625	10374568	+	ENSDARG00000002933	gbx2
113043994	XM_026203560.1	chr1	30122092	30145439	+	113048580	XM_026210479.1	chr26	36337483	36356672	+	ENSDARG00000002937	meis1a
113069157	XM_026242169.1	chr23	11936102	11959393	-	113094777	XM_026260442.1	chr48	12906677	12923638	-	ENSDARG00000002945	bgnb
113049276	XM_026211486.1	chr5	10681146	10684902	+	113075233	XM_026247900.1	chr30	15217950	15221290	+	ENSDARG00000002949	ppp6c
113060624	XM_026229704.1	chr4	9630055	9637524	+	113047772	XM_026209055.1	chr29	9726561	9732345	+	ENSDARG00000002952	smo
113111995	XM_026277321.1	chr12	3055615	3099276	+	113056407	XM_026223178.1	chr37	2244390	2285696	+	ENSDARG00000002956	si:dkey-32n7.4
113111948	XM_026277222.1	chr12	4792942	4803465	-	113056343	XM_026223077.1	chr37	3596523	3609904	-	ENSDARG00000002968	a1cf
113116055	XM_026283901.1	chr16	23101601	23112909	+	113079775	XM_026251979.1	chr41	20892942	20894947	+	ENSDARG00000002971	phc1
113049889	XM_026212608.1	chr5	7606016	7610486	-	113091430	XM_026256954.1	chr30	11511412	11518542	-	ENSDARG00000002986	gda
113043327	XM_026202618.1	chr25	15293812	15297130	+	113066905	XM_026239025.1	chr50	10501882	10505418	+	ENSDARG00000002988	tnnt2d
113111553	XM_026276377.1	chr12	15440160	15497066	+	113056147	XM_026222692.1	chr37	15705025	15752709	+	ENSDARG00000003008	prkcea
113108930	XM_026272358.1	chr9	8980783	8984165	-	113053634	XM_026218803.1	chr34	2608267	2611766	+	ENSDARG00000003017	ube2al
113118205	XM_026287195.1	chr18	5042399	5047427	-	113073051	XM_026245922.1	chr43	4899888	4904496	-	ENSDARG00000003020	lrrc4.2
113038143	XM_026195357.1	chr21	23356305	23363902	+	113070082	XM_026243246.1	chr46	19340810	19348876	+	ENSDARG00000003022	limk1b
113049918	XM_026212667.1	chr5	6823152	6826111	-	113091287	XM_026256701.1	chr30	10923372	10934413	-	ENSDARG00000003032	eif4a1b
113044175	XM_026203869.1	chr1	11809732	11866345	-	113107184	XM_026269514.1	chr26	267056	310181	-	ENSDARG00000003046	sorbs2a
113084556	XM_026254884.1	chr1	30571581	30581492	+	113112452	XM_026278445.1	chr26	36772284	36781233	+	ENSDARG00000003054	tacr3l
113120797	XM_026290861.1	chr20	19179575	19195181	+	113062797	XM_026232780.1	chr45	17629456	17644737	+	ENSDARG00000003058	fgfr1op
113045875	XM_026206588.1	chr2	15716029	15721855	+	113116710	XM_026285028.1	chr27	17448603	17453420	+	ENSDARG00000003068	gorasp1a
113120912	XM_026291044.1	chr20	17421875	17450115	-	113062902	XM_026232966.1	chr45	15692322	15739247	-	ENSDARG00000003069	btbd7
113104563	XM_026266105.1	chr6	28425037	28441057	-	113050154	XM_026212875.1	chr31	33617787	33628915	+	ENSDARG00000003081	mybphb
113111794	XM_026276883.1	chr12	10836164	10847135	-	113056211	XM_026222813.1	chr37	11165509	11176916	-	ENSDARG00000003085	stambpl1
113040017	XM_026198205.1	chr22	31436726	31443392	+	113064992	XM_026236065.1	chr47	11291845	11296106	+	ENSDARG00000003087	ubxn6
113049407	XM_026211723.1	chr5	7865241	7870343	+	113091357	XM_026256828.1	chr30	12248783	12254656	+	ENSDARG00000003091	oclnb
113106826	XM_026268844.1	chr8	16155957	16160275	-	113072091	XM_026245232.1	chr33	14839578	14859547	-	ENSDARG00000003098	kdm5bb
113108468	XM_026271616.1	chr9	22485520	22494957	+	113053073	XM_026217737.1	chr34	22638660	22655859	+	ENSDARG00000003109	rcan1a
113070503	XM_026243812.1	chr23	14881512	14894402	-	113065439	XM_026236670.1	chr48	15866693	15883154	-	ENSDARG00000003113	ada
113038412	XM_026195785.1	chr21	17653132	17661791	-	113064002	XM_026234484.1	chr46	16531604	16540207	-	ENSDARG00000003127	zgc:123105
113044395	XM_026204356.1	chr1	20237725	20295312	-	113106314	XM_026268095.1	chr26	24644712	24697421	-	ENSDARG00000003142	dachc
113049015	XM_026211021.1	chr5	4452955	4455960	-	113072312	XM_026245322.1	chr30	8960616	8963960	-	ENSDARG00000003144	pxmp2
113057172	XM_026224311.1	chr13	10891244	10896552	+	113112946	XM_026278901.1	chr38	12385435	12390512	+	ENSDARG00000003146	si:dkey-27m7.4
113038245	XM_026195526.1	chr21	28952068	28956295	+	113063834	XM_026234195.1	chr46	24541742	24545064	+	ENSDARG00000003151	skp1
113118410	XM_026287545.1	chr18	11287201	11296016	-	113061596	XM_026230839.1	chr43	10760325	10764099	-	ENSDARG00000003153	nudt21
113110748	XM_026274907.1	chr11	23514034	23522757	-	113055129	XM_026221134.1	chr36	7866185	7876541	-	ENSDARG00000003165	nr2f6b
113111756	XM_026276813.1	chr12	11860081	11864429	+	113056247	XM_026222866.1	chr37	11874913	11878602	+	ENSDARG00000003167	mlst8
113110990	XM_026275347.1	chr11	19574035	19695306	-	113055263	XM_026221419.1	chr36	12335691	12457675	+	ENSDARG00000003169	magi1b
113038527	XM_026196032.1	chr21	15152122	15158004	+	113064350	XM_026235113.1	chr46	13570123	13574674	+	ENSDARG00000003175	stx5al
113039777	XM_026197867.1	chr22	45247942	45277209	+	113065177	XM_026236416.1	chr47	18659922	18703258	+	ENSDARG00000003189	psmd1
113106250	XM_026267966.1	chr7	27440406	27451257	+	113051337	XM_026214984.1	chr32	29028797	29038479	+	ENSDARG00000003193	rassf7b
113056318	XM_026222977.1	chr4	3559844	3564720	-	113071855	XM_026245157.1	chr29	3329182	3332196	-	ENSDARG00000003200	foxm1
113105572	XM_026266712.1	chr7	8492984	8497294	-	113051980	XM_026216190.1	chr32	7793443	7797575	+	ENSDARG00000003203	rhcga
113120093	XM_026289968.1	chr19	10827120	10831901	+	113062246	XM_026231963.1	chr44	9130069	9135641	+	ENSDARG00000003205	ngly1
113114057	XM_026280772.1	chr14	16696383	16707798	-	113091143	XM_026256588.1	chr39	17294671	17307591	-	ENSDARG00000003213	naa15a
113077386	XM_026249798.1	chr25	18363564	18368904	-	113067021	XM_026239198.1	chr50	13058061	13065652	-	ENSDARG00000003216	anxa2a
113041526	XM_026200122.1	chr23	19106011	19113183	-	113065567	XM_026236905.1	chr48	20461810	20469438	+	ENSDARG00000003219	bin2a
113041468	XM_026200008.1	chr23	17084369	17107471	-	113065620	XM_026237031.1	chr48	17903273	17923607	-	ENSDARG00000003250	pik3cd
113119849	XM_026289538.1	chr19	4940698	4946739	-	113062595	XM_026232548.1	chr44	3497963	3506935	-	ENSDARG00000003251	zbtb22b
113109031	XM_026272516.1	chr9	7395284	7397361	-	113053461	XM_026218508.1	chr34	4700768	4703865	-	ENSDARG00000003257	zgc:101559
113110400	XM_026274591.1	chr10	9191948	9201670	+	113054132	XM_026219480.1	chr35	8117085	8123983	+	ENSDARG00000003259	loxa
113105916	XM_026267292.1	chr7	4005349	4024968	+	113073095	XM_026245998.1	chr32	4910718	4944531	+	ENSDARG00000003269	clcn3
113048966	XM_026210953.1	chr5	4941897	4948411	-	113098771	XM_026263853.1	chr30	9278296	9285433	-	ENSDARG00000003281	pik3ip1
113092329	XM_026257907.1	chr6	8280129	8287209	-	113050869	XM_026214281.1	chr31	7092419	7098926	-	ENSDARG00000003287	wdr12
113046140	XM_026207035.1	chr2	2010577	2047594	-	113039740	XM_026197798.1	chr27	912020	932480	-	ENSDARG00000003290	dab1b
113112057	XM_026277429.1	chr12	1299094	1303480	+	113056455	XM_026223251.1	chr37	1033577	1037065	-	ENSDARG00000003293	sox9a
113107447	XM_026269956.1	chr8	26401709	26413060	-	113039680	XM_026197690.1	chr33	26989962	27008453	+	ENSDARG00000003303	stc1
113105101	XM_026266219.1	chr6	30623054	30633505	-	113050269	XM_026213078.1	chr31	30342545	30350730	+	ENSDARG00000003307	stx16
113115955	XM_026283705.1	chr16	26513681	26543491	+	113059214	XM_026227548.1	chr41	24039047	24067932	+	ENSDARG00000003308	emc2
113119447	XM_026288957.1	chr19	19226393	19245026	-	113091838	XM_026257487.1	chr44	17319383	17339818	-	ENSDARG00000003320	fam91a1
113097497	XM_026262714.1	chr6	11492056	11537916	-	113049909	XM_026212648.1	chr31	12152224	12167554	+	ENSDARG00000003326	cacng5a
113057144	XM_026224259.1	chr13	11432680	11457127	-	113112920	XM_026278848.1	chr38	12850379	12866796	-	ENSDARG00000003328	slf2
113045641	XM_026206146.1	chr2	10214264	10232228	+	113114631	XM_026281520.1	chr27	11846293	11865784	+	ENSDARG00000003375	gng12a
113071038	XM_026244400.1	chr23	15918264	15922764	-	113065494	XM_026236760.1	chr48	16781340	16786751	-	ENSDARG00000003383	asb8
113044304	XM_026204152.1	chr1	9770470	9778702	+	113106018	XM_026267523.1	chr26	8007761	8016634	+	ENSDARG00000003398	rbpja
113056836	XM_026223735.1	chr13	18551396	18557004	+	113112635	XM_026278371.1	chr38	20167175	20172701	+	ENSDARG00000003399	fgf8a
113048867	XM_026210779.1	chr5	5226961	5356933	-	113091314	XM_026256747.1	chr30	9540436	9679949	-	ENSDARG00000003403	tenm1
113117012	XM_026285366.1	chr17	27575879	27578423	+	113060400	XM_026229288.1	chr42	23324274	23326844	+	ENSDARG00000003411	foxa2
113118584	XM_026287869.1	chr18	22716897	22726097	-	113061859	XM_026231328.1	chr43	24934229	24947782	+	ENSDARG00000003420	chrna5
113108841	XM_026272177.1	chr9	12333022	12388970	+	113053599	XM_026218733.1	chr34	12588104	12645024	+	ENSDARG00000003421	igf2bp2a
113109567	XM_026273208.1	chr10	2660191	2664131	+	113054015	XM_026219277.1	chr35	2283987	2287699	+	ENSDARG00000003429	hnrpdl
113056885	XM_026223798.1	chr13	20020799	20024684	-	113112399	XM_026277947.1	chr38	21642790	21647668	-	ENSDARG00000003444	dhrs7
113057330	XM_026224682.1	chr13	6524553	6592099	+	113113024	XM_026279126.1	chr38	7525833	7571241	-	ENSDARG00000003449	pde10a
113041499	XM_026200091.1	chr23	16349370	16352568	-	113065526	XM_026236840.1	chr48	17187544	17190793	-	ENSDARG00000003469	neurod4
113047041	XM_026208289.1	chr3	24631717	24641696	+	113046385	XM_026207251.1	chr28	22728094	22742863	+	ENSDARG00000003486	ppp1caa
113118328	XM_026287405.1	chr18	8562096	8583719	+	113061484	XM_026230629.1	chr43	8456493	8476621	+	ENSDARG00000003487	nup93
113106017	XM_026267514.1	chr7	17826335	17872233	-	113051497	XM_026215290.1	chr32	19091052	19148122	-	ENSDARG00000003495	madd
113062556	XM_026232481.1	chr4	11782488	11907432	-	113048150	XM_026209720.1	chr29	11748441	11918186	-	ENSDARG00000003512	anks1b
113106126	XM_026267750.1	chr7	22697608	22718410	-	113051627	XM_026215528.1	chr32	22850439	22867417	+	ENSDARG00000003520	tbc1d14
113110901	XM_026275176.1	chr11	11068385	11072580	+	113055363	XM_026221626.1	chr36	20742561	20747066	-	ENSDARG00000003526	psma5
113045526	XM_026205938.1	chr2	19672719	19677316	+	113117928	XM_026286832.1	chr27	20766116	20769765	+	ENSDARG00000003531	tcea1
113039854	XM_026197976.1	chr22	40872203	40886833	-	113065025	XM_026236133.1	chr47	15678583	15689325	+	ENSDARG00000003533	col8a1b
113108302	XM_026271256.1	chr9	26972357	27022883	+	113052979	XM_026217541.1	chr34	27245428	27368244	+	ENSDARG00000003544	adarb1b
113057964	XM_026225610.1	chr4	5835255	5841664	+	113048316	XM_026210063.1	chr29	5423476	5429958	+	ENSDARG00000003570	hsp90b1
113047334	XM_026208685.1	chr3	20012821	20014779	+	113044748	XM_026204925.1	chr28	20105404	20107077	+	ENSDARG00000003573	dctn5
113116035	XM_026283861.1	chr16	23264762	23282920	+	113099633	XM_026264510.1	chr41	21055933	21075037	+	ENSDARG00000003576	klhl32
113120827	XM_026290906.1	chr20	21604092	21609327	-	113062855	XM_026232882.1	chr45	20815194	20821350	-	ENSDARG00000003584	pla2g7
113047013	XM_026208233.1	chr3	25275223	25279214	+	113042745	XM_026201759.1	chr28	23598173	23602820	+	ENSDARG00000003599	rpl3
113045892	XM_026206622.1	chr2	16310489	16317159	+	113116548	XM_026284768.1	chr27	17760226	17767003	+	ENSDARG00000003607	nr2f6a
113063209	XM_026233439.1	chr4	12377908	12388954	+	113048124	XM_026209675.1	chr29	12480776	12491162	+	ENSDARG00000003615	slc26a3.2
113118351	XM_026287445.1	chr18	9198386	9212296	+	113061462	XM_026230590.1	chr43	9018202	9031667	+	ENSDARG00000003616	arih1
113044203	XM_026203956.1	chr1	12718438	12732505	+	113106984	XM_026269089.1	chr26	476033	490140	+	ENSDARG00000003631	clockb
113108117	XM_026270943.1	chr9	14111134	14120500	-	113053191	XM_026218013.1	chr34	19521366	19532483	+	ENSDARG00000003641	tfg
113039592	XM_026197523.1	chr22	30608211	30622896	-	113065012	XM_026236114.1	chr47	10743257	10754934	-	ENSDARG00000003655	tmem59l
113108802	XM_026272132.1	chr9	18825309	18834669	-	113053392	XM_026218378.1	chr34	14762796	14775045	+	ENSDARG00000003675	cryl1
113119442	XM_026288945.1	chr19	18927359	18978442	-	113091883	XM_026257555.1	chr44	16991389	17046874	-	ENSDARG00000003680	runx1t1
113037760	XM_026195112.1	chr20	13003645	13009615	+	113063301	XM_026233588.1	chr45	11369825	11375700	+	ENSDARG00000003681	eif5
113113731	XM_026280171.1	chr14	13060420	13067675	-	113057680	XM_026225142.1	chr39	13282832	13290349	-	ENSDARG00000003693	hars
113106967	XM_026269058.1	chr8	1267312	1275888	-	113052779	XM_026217220.1	chr33	647563	658247	+	ENSDARG00000003695	vdac3
113105119	XM_026266248.1	chr6	30868202	30875657	+	113050284	XM_026213097.1	chr31	30105438	30115421	-	ENSDARG00000003697	slc5a8l
113043498	XM_026202931.1	chr25	5050897	5055329	+	113066569	XM_026238465.1	chr50	241433	246151	+	ENSDARG00000003705	prnprs3
113096094	XM_026261492.1	chr6	25687899	25705208	+	113051103	XM_026214714.1	chr31	26375916	26380340	+	ENSDARG00000003732	mitfa
113106966	XM_026269057.1	chr8	1277994	1283313	+	113052780	XM_026217224.1	chr33	638514	642887	-	ENSDARG00000003749	polb
113120978	XM_026291151.1	chr20	16646777	16662027	+	113062928	XM_026233023.1	chr45	14812305	14824035	+	ENSDARG00000003750	pfas
113037670	XM_026194976.1	chr20	2599989	2616662	+	113073101	XM_026246009.1	chr45	1494950	1523395	-	ENSDARG00000003751	lats1
113105117	XM_026266245.1	chr6	30836916	30854308	+	113050283	XM_026213096.1	chr31	30128432	30146646	-	ENSDARG00000003754	tspan2a
113045577	XM_026206008.1	chr2	19256212	19265128	-	113117702	XM_026286585.1	chr27	20400156	20409851	-	ENSDARG00000003757	cnpy1
113106129	XM_026267753.1	chr7	22677101	22681383	-	113051634	XM_026215542.1	chr32	22893771	22898192	+	ENSDARG00000003769	tada2b
113042278	XM_026201005.1	chr24	13041410	13066119	+	113066014	XM_026237571.1	chr49	13712633	13725788	+	ENSDARG00000003776	pip4k2aa
113045961	XM_026206752.1	chr2	19523693	19614978	-	113117852	XM_026286780.1	chr27	20674164	20744459	-	ENSDARG00000003779	ctnnd2b
113065410	XM_026236628.1	chr4	10619236	10655549	-	113048022	XM_026209516.1	chr29	11001991	11032368	-	ENSDARG00000003789	dennd5b
113091621	XM_026257198.1	chr18	13152447	13164211	-	113061623	XM_026230907.1	chr43	12424441	12440621	-	ENSDARG00000003795	idh2
113068067	XM_026240643.1	chr5	37585597	37591637	-	113069576	XM_026242742.1	chr30	42200709	42210093	+	ENSDARG00000003803	LHX3
113049184	XM_026211310.1	chr5	16467897	16471796	+	113078639	XM_026250970.1	chr30	21343544	21348519	+	ENSDARG00000003808	aqp3a
113091302	XM_026256730.1	chr6	3622651	3630569	+	113050991	XM_026214531.1	chr31	2225776	2234375	-	ENSDARG00000003818	prkag1
113057009	XM_026223997.1	chr13	16093364	16163960	-	113112684	XM_026278458.1	chr38	17170355	17235776	-	ENSDARG00000003829	galnt2
113038691	XM_026196300.1	chr21	10280767	10291322	+	113064322	XM_026235054.1	chr46	8821474	8829938	+	ENSDARG00000003835	stom
113038168	XM_026195401.1	chr21	23860078	23914968	-	113070060	XM_026243222.1	chr46	19672860	19718870	-	ENSDARG00000003845	chm
113113791	XM_026280276.1	chr14	10598076	10615677	+	113091924	XM_026257604.1	chr39	10031055	10047442	+	ENSDARG00000003854	acsl1b
113120071	XM_026289925.1	chr19	11142926	11145522	+	113062284	XM_026232028.1	chr44	9438272	9441986	+	ENSDARG00000003860	cbx3a
113069126	XM_026242120.1	chr23	11513006	11535255	-	113094686	XM_026260292.1	chr48	12435082	12458970	-	ENSDARG00000003865	pard6b
113044385	XM_026204339.1	chr1	19781034	19794152	+	113105356	XM_026266398.1	chr26	23914044	23940102	+	ENSDARG00000003866	tm9sf2
113049484	XM_026211872.1	chr7	14321028	14377980	+	113052327	XM_026216780.1	chr32	15596890	15656986	+	ENSDARG00000003872	ccdc102a
113095729	XM_026261081.1	chr6	25105061	25108522	-	113050452	XM_026213416.1	chr31	25820916	25824963	-	ENSDARG00000003900	si:dkeyp-111e5.4
113117520	XM_026286243.1	chr17	13872056	13874506	+	113084968	XM_026255054.1	chr42	12892061	12894952	+	ENSDARG00000003902	ctsl.1
113105118	XM_026266246.1	chr6	30878347	30885670	-	113051167	XM_026214758.1	chr31	30098185	30105337	+	ENSDARG00000003904	sycp1
113115146	XM_026282464.1	chr15	14646352	14670986	-	113058392	XM_026226249.1	chr40	11766364	11796949	-	ENSDARG00000003910	med13b
113115858	XM_026283537.1	chr16	28622671	28626154	-	113059202	XM_026227536.1	chr41	26003484	26007694	-	ENSDARG00000003927	cldn12
113120098	XM_026289977.1	chr19	10801485	10807861	-	113062240	XM_026231952.1	chr44	9107723	9112882	-	ENSDARG00000003931	cndp2
113114886	XM_026281961.1	chr15	17941795	17969707	-	113058502	XM_026226453.1	chr40	15475625	15497959	-	ENSDARG00000003938	rpa1
113046082	XM_026206932.1	chr2	4112636	4120922	+	113111183	XM_026275698.1	chr27	4161245	4168955	+	ENSDARG00000003944	nmur1b
113115237	XM_026282673.1	chr15	8430601	8466108	-	113058278	XM_026226040.1	chr40	9921638	9952698	+	ENSDARG00000003963	traf4a
113056839	XM_026223738.1	chr13	18434109	18439453	-	113112640	XM_026278374.1	chr38	20052663	20056333	-	ENSDARG00000003965	tlx1
113110693	XM_026274830.1	chr11	23358902	23361835	+	113055152	XM_026221167.1	chr36	8181376	8183857	-	ENSDARG00000003968	zgc:162969
113075218	XM_026247880.1	chr3	13680510	13686578	-	113051258	XM_026214816.1	chr28	13214738	13221484	-	ENSDARG00000003970	trim35-13
113043423	XM_026202784.1	chr25	19130533	19136510	+	113067031	XM_026239229.1	chr50	13714358	13719237	+	ENSDARG00000003971	isl2a
113110827	XM_026275037.1	chr11	12376685	12387395	-	113055317	XM_026221541.1	chr36	19621976	19630863	+	ENSDARG00000003974	spoplb
113046788	XM_026207772.1	chr3	31508419	31622591	-	113048113	XM_026209659.1	chr28	28623202	28778641	+	ENSDARG00000003989	crhr1
113093981	XM_026259615.1	chr6	10823942	10832532	-	113050756	XM_026214034.1	chr31	9927443	9937365	-	ENSDARG00000003991	fhl2b
113118546	XM_026287802.1	chr18	20589226	20615716	-	113061811	XM_026231253.1	chr43	20688876	20740625	-	ENSDARG00000003994	syt9a
113117195	XM_026285709.1	chr17	9732653	9744324	-	113094586	XM_026260177.1	chr42	9232153	9241072	-	ENSDARG00000003998	phyhipla
113106408	XM_026268305.1	chr7	42593083	42597734	+	113051715	XM_026215685.1	chr32	45134447	45138658	+	ENSDARG00000004015	adcyap1a
113119193	XM_026288471.1	chr19	25750569	25760773	+	113068274	XM_026240945.1	chr44	24022507	24034724	+	ENSDARG00000004017	spag1a
113041545	XM_026200142.1	chr23	19754811	19769763	+	113065738	XM_026237232.1	chr48	19845698	19849908	-	ENSDARG00000004018	CHST13
113049137	XM_026211197.1	chr5	15521367	15528066	-	113077938	XM_026250212.1	chr30	20348495	20354525	-	ENSDARG00000004023	isl1
113046985	XM_026208173.1	chr3	26326578	26346613	-	113043077	XM_026202206.1	chr28	25104411	25124134	-	ENSDARG00000004034	arhgdig
113057012	XM_026224000.1	chr13	16068084	16075580	-	113112680	XM_026278448.1	chr38	17144932	17152443	-	ENSDARG00000004037	cog2
113113976	XM_026280623.1	chr14	23545781	23552792	-	113057957	XM_026225592.1	chr39	24915215	24921841	-	ENSDARG00000004046	phf6
113063172	XM_026233394.1	chr4	11969093	12013173	-	113048149	XM_026209717.1	chr29	11920664	11945981	-	ENSDARG00000004055	uhrf1bp1l
113110917	XM_026275207.1	chr11	11442971	11446604	+	113055352	XM_026221598.1	chr36	20490260	20493952	-	ENSDARG00000004060	bhlhe40
113037749	XM_026195097.1	chr20	15916878	15950599	-	113062778	XM_026232745.1	chr45	13977235	14059331	-	ENSDARG00000004074	bach2b
113114186	XM_026280988.1	chr14	25110129	25123032	-	113057715	XM_026225211.1	chr39	26290451	26302455	-	ENSDARG00000004078	acsl4a
113107249	XM_026269616.1	chr8	10919410	10937364	+	113069913	XM_026243032.1	chr33	10062314	10077266	+	ENSDARG00000004094	acsbg2
113100739	XM_026265332.1	chr6	21300277	21312254	-	113050506	XM_026213514.1	chr31	22130246	22142548	-	ENSDARG00000004105	tie1
113120951	XM_026291107.1	chr20	16990145	17005328	-	113063161	XM_026233379.1	chr45	15232853	15243337	-	ENSDARG00000004111	esr1
113113485	XM_026279679.1	chr14	4330946	4460040	+	113113363	XM_026279499.1	chr39	4401547	4516994	+	ENSDARG00000004115	mgat4b
113069161	XM_026242178.1	chr23	12007375	12030298	-	113094727	XM_026260361.1	chr48	12969899	12996058	-	ENSDARG00000004132	usp19
113095749	XM_026261114.1	chr6	25116582	25155487	-	113050454	XM_026213419.1	chr31	25831563	25871819	-	ENSDARG00000004150	grm2a
113110262	XM_026274353.1	chr10	21282475	21285937	+	113054562	XM_026220195.1	chr35	21049503	21052936	+	ENSDARG00000004154	orai1b
113117079	XM_026285482.1	chr17	22960045	23019492	-	113060528	XM_026229510.1	chr42	19822543	19840732	-	ENSDARG00000004158	tmem63c
113111923	XM_026277139.1	chr12	6392314	6417665	+	113056327	XM_026223002.1	chr37	5278246	5303946	+	ENSDARG00000004160	reep3b
113119140	XM_026288372.1	chr19	28127177	28129222	+	113068343	XM_026241063.1	chr44	26896771	26899259	-	ENSDARG00000004169	stmn1a
113116415	XM_026284572.1	chr16	17827274	17830509	+	113060016	XM_026228781.1	chr41	14193148	14196425	+	ENSDARG00000004171	rabac1
113045485	XM_026205883.1	chr2	23559176	23569722	+	113119206	XM_026288498.1	chr27	24170358	24180997	+	ENSDARG00000004173	copa
113043251	XM_026202493.1	chr25	13721308	13744051	+	113066724	XM_026238706.1	chr50	8966238	8985302	+	ENSDARG00000004174	cnot1
113038762	XM_026196402.1	chr21	9467742	9482966	+	113064095	XM_026234645.1	chr46	8045681	8061163	+	ENSDARG00000004177	fam169ab
113038922	XM_026196734.1	chr21	4149455	4153401	+	113097284	XM_026262525.1	chr46	2029307	2033221	+	ENSDARG00000004187	zgc:122979
113046734	XM_026207664.1	chr3	30336914	30354188	-	113044594	XM_026204712.1	chr28	30101630	30112180	+	ENSDARG00000004189	cbx1a
113105736	XM_026266996.1	chr7	10534994	10553872	-	113052147	XM_026216498.1	chr32	12037877	12056766	-	ENSDARG00000004196	tnfsf10l
113116226	XM_026284245.1	chr16	13208990	13218178	+	113060137	XM_026228989.1	chr41	10173799	10181593	+	ENSDARG00000004211	ccdc106a
113070525	XM_026243889.1	chr23	15631237	15643057	+	113065457	XM_026236700.1	chr48	16449971	16461321	+	ENSDARG00000004218	rnd1b
113059501	XM_026228027.1	chr4	1690715	1777141	-	113047885	XM_026209233.1	chr29	1288371	1367383	-	ENSDARG00000004227	pde3a
113049565	XM_026212002.1	chr5	13448334	13452173	+	113076471	XM_026249167.1	chr30	18263446	18268627	+	ENSDARG00000004232	dlb
113093752	XM_026259314.1	chr6	10094504	10139726	+	113050778	XM_026214071.1	chr31	9033287	9069263	+	ENSDARG00000004243	asic4b
113044130	XM_026203758.1	chr1	15267522	15355036	+	113108429	XM_026271560.1	chr26	3531790	3551109	+	ENSDARG00000004246	slit2
113049899	XM_026212630.1	chr5	7830724	7834161	+	113091434	XM_026256962.1	chr30	12215190	12222537	+	ENSDARG00000004251	dhfr
113049554	XM_026211988.1	chr5	13343969	13347681	+	113076387	XM_026249034.1	chr30	18104048	18106959	+	ENSDARG00000004256	wnt11
113039199	XM_026197087.1	chr21	12803543	12811649	+	113064263	XM_026234934.1	chr46	11362524	11370619	+	ENSDARG00000004260	cul5b
113114257	XM_026281131.1	chr14	26248061	26251431	+	113057812	XM_026225338.1	chr39	27391802	27395338	+	ENSDARG00000004261	tmed9
113114219	XM_026281058.1	chr14	23883377	23892338	-	113057941	XM_026225562.1	chr39	25251940	25260121	-	ENSDARG00000004270	atl3
113042085	XM_026200661.1	chr24	22624923	22626984	-	113092646	XM_026258313.1	chr49	22362969	22366007	-	ENSDARG00000004274	zgc:112496
113045344	XM_026205679.1	chr2	29623697	29658261	-	113113270	XM_026279415.1	chr27	30876316	30911451	-	ENSDARG00000004291	hecw1b
113117654	XM_026286476.1	chr17	5064542	5067397	-	113060951	XM_026230216.1	chr42	4683970	4686930	-	ENSDARG00000004297	irf2bpl
113038441	XM_026195848.1	chr21	16910537	16917409	+	113064022	XM_026234523.1	chr46	15434320	15441228	+	ENSDARG00000004301	rhogb
113110885	XM_026275152.1	chr11	8550691	8563290	-	113055416	XM_026221717.1	chr36	23141131	23150720	+	ENSDARG00000004302	slc45a1
113108432	XM_026271561.1	chr9	20722657	20754386	+	113053131	XM_026217894.1	chr34	21108368	21135087	+	ENSDARG00000004305	vangl1
113045680	XM_026206237.1	chr2	20952293	20963709	+	113118401	XM_026287536.1	chr27	21830157	21837175	+	ENSDARG00000004306	klhl18
113108122	XM_026270953.1	chr9	17936033	17955566	+	113053329	XM_026218251.1	chr34	15715222	15736290	-	ENSDARG00000004307	lypd6
113116673	XM_026284957.1	chr16	20078491	20082218	-	113059088	XM_026227347.1	chr41	17278270	17280616	-	ENSDARG00000004308	fam8a1b
113119553	XM_026289112.1	chr19	21148204	21173916	-	113113474	XM_026279663.1	chr44	19305431	19321561	-	ENSDARG00000004311	ldlrap1a
113047557	XM_026208933.1	chr3	37596113	37602616	+	113053252	XM_026218124.1	chr28	37423934	37428904	+	ENSDARG00000004322	ush1ga
113116519	XM_026284726.1	chr16	4973911	4985110	-	113059817	XM_026228430.1	chr41	1770157	1778806	-	ENSDARG00000004328	LIN28A
113060773	XM_026229948.1	chr4	10062173	10191447	+	113047846	XM_026209174.1	chr29	10158988	10248013	+	ENSDARG00000004336	exoc4
113109914	XM_026273802.1	chr10	17561230	17585981	+	113054395	XM_026219923.1	chr35	16320461	16346457	+	ENSDARG00000004363	lhfp
113068948	XM_026241909.1	chr23	14614946	14655590	+	113065452	XM_026236693.1	chr48	15603338	15640811	+	ENSDARG00000004372	fmnl3
113119305	XM_026288645.1	chr19	13885063	13902832	-	113062112	XM_026231716.1	chr44	12378724	12396751	-	ENSDARG00000004378	yrk
113059260	XM_026227631.1	chr4	5742033	5753694	+	113048309	XM_026210046.1	chr29	5335792	5344594	+	ENSDARG00000004386	si:dkey-153k10.9
113113882	XM_026280410.1	chr14	21054766	21068897	-	113057776	XM_026225288.1	chr39	22619024	22632239	-	ENSDARG00000004402	elovl6
113120069	XM_026289922.1	chr19	11149108	11155162	+	113062282	XM_026232024.1	chr44	9444269	9451329	+	ENSDARG00000004405	snx10a
113111589	XM_026276477.1	chr12	20160204	20244201	-	113069495	XM_026242593.1	chr37	18425236	18513413	-	ENSDARG00000004415	tcf7l2
113044121	XM_026203752.1	chr1	29514510	29516456	-	113047267	XM_026208651.1	chr26	36162118	36164493	+	ENSDARG00000004427	dpy30
113114126	XM_026280891.1	chr14	19556517	19570724	+	113075391	XM_026248106.1	chr39	20419749	20431089	+	ENSDARG00000004433	btk
113119444	XM_026288954.1	chr19	19163407	19171153	+	113091873	XM_026257543.1	chr44	17266410	17271185	+	ENSDARG00000004436	fam92a1
113109861	XM_026273670.1	chr10	14006737	14035105	+	113071626	XM_026244932.1	chr35	12736721	12761058	+	ENSDARG00000004445	grm5a
113038706	XM_026196320.1	chr21	9624992	9648371	-	113064090	XM_026234637.1	chr46	8178995	8204199	-	ENSDARG00000004451	tnfrsfa
113041481	XM_026200049.1	chr23	16886791	16891134	+	113065533	XM_026236842.1	chr48	17722912	17726475	+	ENSDARG00000004452	tardbpl
113049168	XM_026211277.1	chr5	16218739	16226396	+	113078428	XM_026250758.1	chr30	21102667	21109643	+	ENSDARG00000004455	p2rx5
113057106	XM_026224196.1	chr13	14184578	14193670	+	113112812	XM_026278685.1	chr38	14192074	14200065	-	ENSDARG00000004460	desi2
113082921	XM_026254344.1	chr3	14728906	14736392	-	113049624	XM_026212135.1	chr28	14539148	14547304	-	ENSDARG00000004470	prkcsh
113119529	XM_026289076.1	chr19	22069347	22082376	-	113090768	XM_026256350.1	chr44	20649846	20660851	-	ENSDARG00000004472	atat1
113111488	XM_026276255.1	chr12	17701048	17716561	+	113074333	XM_026247156.1	chr37	17240315	17258033	+	ENSDARG00000004473	tbx21
113060632	XM_026229717.1	chr4	9621413	9626970	+	113048593	XM_026210464.1	chr29	9717124	9724569	+	ENSDARG00000004497	tspan33a
113120975	XM_026291147.1	chr20	16716834	16727560	+	113100361	XM_026265182.1	chr45	14934655	14942295	+	ENSDARG00000004517	ppat
113115076	XM_026282343.1	chr15	16377604	16421888	-	113058440	XM_026226348.1	chr40	13848368	13879418	-	ENSDARG00000004537	kmt2a
113045805	XM_026206471.1	chr2	13499666	13502995	-	113115972	XM_026283748.1	chr27	15654879	15658088	-	ENSDARG00000004539	ptgs2a
113116357	XM_026284472.1	chr16	16646960	16675374	+	113059935	XM_026228640.1	chr41	13075181	13098446	+	ENSDARG00000004561	prkcg
113120460	XM_026290282.1	chr20	23184442	23203219	+	113051037	XM_026214644.1	chr45	22539611	22557905	+	ENSDARG00000004574	gtf3c2
113117112	XM_026285530.1	chr17	23621230	23632581	+	113060548	XM_026229548.1	chr42	20358046	20370415	+	ENSDARG00000004576	plk4
113045438	XM_026205837.1	chr2	22779966	22787084	-	113119079	XM_026288273.1	chr27	23563098	23572235	-	ENSDARG00000004580	nmnat2
113120918	XM_026291051.1	chr20	17362052	17374161	+	113062906	XM_026232971.1	chr45	15603308	15613578	+	ENSDARG00000004581	sel1l
113115732	XM_026283292.1	chr16	29850449	29879781	-	113059262	XM_026227636.1	chr41	27146112	27171739	-	ENSDARG00000004586	ntrk1
113043388	XM_026202734.1	chr25	17559207	17572916	-	113066986	XM_026239154.1	chr50	12288810	12304644	-	ENSDARG00000004594	znf800a
113047035	XM_026208275.1	chr3	24944268	24976324	+	113046560	XM_026207380.1	chr28	23205538	23238370	+	ENSDARG00000004597	lrrc4ba
113038747	XM_026196385.1	chr21	10722426	10725686	+	113064310	XM_026235022.1	chr46	9212207	9215659	+	ENSDARG00000004618	stx2a
113095025	XM_026260639.1	chr1	25249235	25289314	-	113113322	XM_026279633.1	chr26	29672868	29713478	-	ENSDARG00000004621	gpm6ab
113109877	XM_026273687.1	chr10	17131253	17138848	-	113073192	XM_026246068.1	chr35	15925180	15930719	-	ENSDARG00000004627	panx3
113044073	XM_026203667.1	chr1	30616581	30627341	+	113061687	XM_026231057.1	chr26	36839411	36860502	+	ENSDARG00000004634	osbp
113037948	XM_026195259.1	chr20	16281085	16300148	-	113038126	XM_026195323.1	chr45	14443879	14460782	-	ENSDARG00000004635	epha7
113114896	XM_026281979.1	chr15	18147526	18160615	-	113058508	XM_026226461.1	chr40	15657178	15667074	-	ENSDARG00000004636	ccdc9
113096108	XM_026261512.1	chr13	19088528	19101411	-	113112386	XM_026277928.1	chr38	20639071	20649433	-	ENSDARG00000004643	cdhr1a
113114301	XM_026281198.1	chr14	27834099	27848578	-	113057845	XM_026225389.1	chr39	29238435	29252332	-	ENSDARG00000004648	kctd16a
113116086	XM_026283957.1	chr16	22509423	22549423	-	113059175	XM_026227467.1	chr41	19934744	19977522	-	ENSDARG00000004672	ptk2ab
113045580	XM_026206013.1	chr2	19318605	19326500	+	113117721	XM_026286617.1	chr27	20465251	20478468	+	ENSDARG00000004680	dnajb6a
113108609	XM_026271810.1	chr9	17258796	17263552	+	113053269	XM_026218149.1	chr34	16382069	16386812	-	ENSDARG00000004692	nabp1a
113056888	XM_026223802.1	chr13	20077502	20084813	-	113112574	XM_026278269.1	chr38	21695964	21703184	-	ENSDARG00000004695	six4a
113095115	XM_026260726.1	chr6	24595148	24601815	-	113051098	XM_026214708.1	chr31	25288812	25289697	-	ENSDARG00000004696	eefsec
113120759	XM_026290780.1	chr20	20761301	20777404	+	113062973	XM_026233085.1	chr45	20107918	20118203	+	ENSDARG00000004697	rxrgb
113108243	XM_026271151.1	chr9	32673203	32678673	-	113052926	XM_026217410.1	chr34	30944577	30950160	-	ENSDARG00000004712	tbr1b
113106332	XM_026268153.1	chr7	34798777	34805020	+	113051301	XM_026214912.1	chr32	39133994	39139537	-	ENSDARG00000004713	mad2l1
113106301	XM_026268060.1	chr7	28099088	28174529	+	113051367	XM_026215049.1	chr32	29602568	29714604	+	ENSDARG00000004714	tcf12
113116136	XM_026284058.1	chr16	24900513	24912212	-	113059785	XM_026228377.1	chr41	22090820	22100367	+	ENSDARG00000004724	tcea3
113113730	XM_026280168.1	chr14	13068277	13084799	+	113057679	XM_026225140.1	chr39	13291503	13305692	+	ENSDARG00000004726	trappc11
113120822	XM_026290896.1	chr20	21389338	21397026	+	113062877	XM_026232919.1	chr45	20630339	20640363	+	ENSDARG00000004735	hnrnpub
113070549	XM_026243933.1	chr23	16018798	16037572	+	113065483	XM_026236745.1	chr48	16869122	16887386	+	ENSDARG00000004745	lmbr1l
113038266	XM_026195563.1	chr21	27235282	27248314	+	113063843	XM_026234224.1	chr46	22743714	22756763	+	ENSDARG00000004754	hspa4a
113107842	XM_026270615.1	chr8	29157417	29164630	+	113097246	XM_026262462.1	chr33	28213676	28219780	-	ENSDARG00000004757	ybx1
113108927	XM_026272355.1	chr9	8984754	9007561	-	113053635	XM_026218805.1	chr34	2586814	2606524	+	ENSDARG00000004771	ankrd10b
113049832	XM_026212494.1	chr5	29198587	29219134	+	113084049	XM_026254765.1	chr30	29233780	29248497	-	ENSDARG00000004774	wdr36
113057063	XM_026224093.1	chr13	14742389	14783451	-	113112845	XM_026278760.1	chr38	13705443	13724722	+	ENSDARG00000004782	fgfr3
113043526	XM_026202971.1	chr25	19316788	19323989	+	113067039	XM_026239247.1	chr50	13896372	13905668	+	ENSDARG00000004785	cops2
113082007	XM_026253906.1	chr3	14495270	14505768	+	113042382	XM_026201205.1	chr28	13934660	13946715	+	ENSDARG00000004796	mgrn1b
113049176	XM_026211292.1	chr5	16332927	16357307	-	113078520	XM_026250821.1	chr30	21239424	21258650	-	ENSDARG00000004830	flot2a
113041173	XM_026199559.1	chr23	10805434	10818711	-	113094709	XM_026260323.1	chr48	11767686	11782673	-	ENSDARG00000004836	dnajc5ab
113079544	XM_026251780.1	chr22	24534190	24543921	-	113064734	XM_026235623.1	chr47	5380417	5389013	+	ENSDARG00000004840	rassf1
113041104	XM_026199429.1	chr23	8885394	8936659	-	113092496	XM_026258119.1	chr48	9415923	9442303	+	ENSDARG00000004843	foxp1a
113117569	XM_026286334.1	chr17	16637392	16664852	-	113098418	XM_026263475.1	chr42	14343427	14375419	-	ENSDARG00000004861	esrrga
113119966	XM_026289733.1	chr19	8250316	8258713	+	113062196	XM_026231848.1	chr44	6397996	6406475	+	ENSDARG00000004866	fam63a
113111266	XM_026275872.1	chr11	26870927	26889358	-	113055563	XM_026221954.1	chr36	25598437	25613183	+	ENSDARG00000004875	tmc6b
113045484	XM_026205881.1	chr2	23554989	23558442	+	113119484	XM_026289017.1	chr27	24165945	24169841	+	ENSDARG00000004891	pex19
113065313	XM_026236547.1	chr4	10688636	10701031	-	113048027	XM_026209527.1	chr29	11066017	11080067	-	ENSDARG00000004904	gys2
113043368	XM_026202704.1	chr25	15682971	15762338	-	113066925	XM_026239060.1	chr50	10873808	10938986	-	ENSDARG00000004925	immp2l
113108783	XM_026272097.1	chr9	18508959	18553187	+	113053374	XM_026218322.1	chr34	15055073	15089649	-	ENSDARG00000004930	lmo7a
113056780	XM_026223630.1	chr13	22429010	22467015	-	113112490	XM_026278115.1	chr38	24286635	24325883	-	ENSDARG00000004931	slc8a3
113115903	XM_026283629.1	chr16	27905858	27911209	+	113059534	XM_026228084.1	chr41	25401729	25407267	+	ENSDARG00000004939	mtdhb
113111454	XM_026276208.1	chr12	28352165	28357049	-	113055849	XM_026222218.1	chr37	25445727	25451723	-	ENSDARG00000004948	bccip
113117285	XM_026285864.1	chr17	19912375	19916877	-	113060577	XM_026229598.1	chr42	17008597	17012360	-	ENSDARG00000004952	rsad2
113047016	XM_026208241.1	chr3	25210428	25250745	+	113042704	XM_026201730.1	chr28	23562863	23570093	+	ENSDARG00000004954	grna
113116538	XM_026284757.1	chr16	4246284	4256581	-	113060077	XM_026228892.1	chr41	1032426	1050161	-	ENSDARG00000004964	cyp4t8
113057358	XM_026224728.1	chr13	5230576	5239041	+	113113012	XM_026279098.1	chr38	5959425	5972437	+	ENSDARG00000004979	elovl5
113038475	XM_026195906.1	chr21	16338325	16396401	+	113064066	XM_026234593.1	chr46	14862213	14955295	+	ENSDARG00000004988	ppp3ca
113107587	XM_026270203.1	chr8	14887168	14891250	-	113093983	XM_026259614.1	chr33	12736363	12740709	-	ENSDARG00000005015	tspy
113119327	XM_026288723.1	chr19	14217513	14223956	+	113062090	XM_026231645.1	chr44	12661556	12666686	+	ENSDARG00000005023	fkbp9
113120100	XM_026289978.1	chr19	10576191	10609946	-	113062239	XM_026231950.1	chr44	8755833	8789596	-	ENSDARG00000005026	tshz1
113105129	XM_026266259.1	chr6	31190162	31198712	-	113050295	XM_026213113.1	chr31	29573926	29581561	+	ENSDARG00000005050	wnt2ba
113107088	XM_026269281.1	chr8	9470565	9476372	+	113069857	XM_026242928.1	chr33	8505037	8509239	+	ENSDARG00000005057	dimt1l
113041105	XM_026199431.1	chr23	8937190	8943703	-	113081188	XM_026253255.1	chr48	9409939	9415383	+	ENSDARG00000005078	eif4e3
113048881	XM_026210837.1	chr5	3389471	3408985	+	113098770	XM_026263852.1	chr30	9244376	9277292	+	ENSDARG00000005104	limk2
113110163	XM_026274194.1	chr10	24604110	24612156	+	113054735	XM_026220502.1	chr35	24135758	24143323	+	ENSDARG00000005108	oclna
113116641	XM_026284899.1	chr16	20606323	20616096	+	113059837	XM_026228462.1	chr41	17739444	17749625	+	ENSDARG00000005112	cdh17
113118151	XM_026287098.1	chr18	1347522	1350816	-	113079209	XM_026251427.1	chr43	3557781	3561001	-	ENSDARG00000005115	calub
113038699	XM_026196309.1	chr21	10033693	10067451	+	113064328	XM_026235063.1	chr46	8596044	8627396	+	ENSDARG00000005122	atp2a2b
113057099	XM_026224181.1	chr4	19860235	19893804	+	113048073	XM_026209575.1	chr29	17116789	17135387	+	ENSDARG00000005126	large
113108108	XM_026270928.1	chr9	14318877	14331314	-	113053197	XM_026218022.1	chr34	19299495	19304088	+	ENSDARG00000005128	rnaseh2b
113111497	XM_026276267.1	chr12	17493212	17501512	-	113074338	XM_026247162.1	chr37	17067462	17080634	-	ENSDARG00000005134	psmd11b
113041884	XM_026200455.1	chr24	14885714	14890373	+	113066294	XM_026238163.1	chr49	15097315	15103077	+	ENSDARG00000005139	hhatlb
113110921	XM_026275210.1	chr11	11627714	11670878	-	113055349	XM_026221594.1	chr36	20289094	20339761	+	ENSDARG00000005141	camkvb
113115879	XM_026283580.1	chr16	28335670	28342964	-	113059542	XM_026228096.1	chr41	25737924	25745388	-	ENSDARG00000005150	tbx20
113049733	XM_026212336.1	chr5	25575548	25586170	-	113081298	XM_026253375.1	chr30	32185886	32192016	+	ENSDARG00000005154	aspa
113047563	XM_026208939.1	chr3	37973497	37996297	+	113053276	XM_026218174.1	chr28	37510395	37532835	+	ENSDARG00000005159	cyth3b
113120132	XM_026290057.1	chr19	9756501	9776962	-	113062353	XM_026232155.1	chr44	7988363	8002500	-	ENSDARG00000005162	tpm3
113045048	XM_026205169.1	chr2	26628688	26666715	+	113120788	XM_026290847.1	chr27	27339937	27374359	+	ENSDARG00000005163	efr3a
113118583	XM_026287868.1	chr18	22706025	22708520	-	113061297	XM_026230326.1	chr43	24949059	24951638	+	ENSDARG00000005176	zgc:101040
113119743	XM_026289380.1	chr19	3455660	3466550	-	113069458	XM_026242547.1	chr44	2005023	2015554	-	ENSDARG00000005186	sp4
113105091	XM_026266206.1	chr6	30537227	30550436	-	113050260	XM_026213062.1	chr31	30426687	30438737	+	ENSDARG00000005191	ahcy
113044432	XM_026204419.1	chr1	17103632	17129112	+	113108237	XM_026271145.1	chr26	4268937	4277016	+	ENSDARG00000005210	coro2a
113042335	XM_026201107.1	chr24	10456468	10470407	-	113066097	XM_026237734.1	chr49	325924	339460	+	ENSDARG00000005220	pdcd6
113093784	XM_026259350.1	chr6	10212929	10220400	-	113050775	XM_026214067.1	chr31	9190656	9199456	-	ENSDARG00000005221	desmb
113120130	XM_026290054.1	chr19	9855305	9857812	-	113062371	XM_026232190.1	chr44	8074183	8078227	-	ENSDARG00000005230	ssr2
113117420	XM_026286093.1	chr17	8177254	8214724	+	113094534	XM_026260113.1	chr42	7361630	7391536	+	ENSDARG00000005232	ccdc85ca
113111520	XM_026276301.1	chr12	16269570	16300983	-	113056174	XM_026222742.1	chr37	16384693	16411085	+	ENSDARG00000005236	srcap
113108626	XM_026271846.1	chr9	17420743	17423471	+	113053311	XM_026218234.1	chr34	16257199	16260036	-	ENSDARG00000005251	rpe
113046647	XM_026207517.1	chr3	40460236	40464003	+	113052154	XM_026216511.1	chr28	31933021	31937022	+	ENSDARG00000005254	kdelr2a
113116511	XM_026284711.1	chr16	5181015	5190325	-	113059824	XM_026228445.1	chr41	1925892	1936975	-	ENSDARG00000005271	zc3h12a
113106078	XM_026267644.1	chr7	20186319	20215260	-	113051435	XM_026215182.1	chr32	22025819	22072995	-	ENSDARG00000005315	celf1
113108402	XM_026271523.1	chr9	23520576	23530163	+	113053057	XM_026217711.1	chr34	23614834	23624718	+	ENSDARG00000005318	stam2
113068105	XM_026240702.1	chr5	45336032	45341088	+	113072309	XM_026245323.1	chr30	5417241	5422212	-	ENSDARG00000005320	nipsnap1
113045017	XM_026205116.1	chr2	23962142	23965360	+	113119632	XM_026289237.1	chr27	24487565	24490816	+	ENSDARG00000005327	ftr66
113091346	XM_026256802.1	chr6	6875735	6893764	-	113050938	XM_026214420.1	chr31	5362480	5377332	-	ENSDARG00000005343	ccdc85al
113070534	XM_026243910.1	chr23	15837997	15889642	-	113065496	XM_026236763.1	chr48	16711525	16753595	-	ENSDARG00000005350	dip2ba
113117663	XM_026286499.1	chr17	4772055	4792942	+	113060673	XM_026229788.1	chr42	4410209	4428278	+	ENSDARG00000005356	tyro3
113092548	XM_026258157.1	chr6	8466681	8475387	+	113050853	XM_026214240.1	chr31	7248344	7257960	+	ENSDARG00000005359	sucla2
113045930	XM_026206704.1	chr2	17229158	17270217	+	113117310	XM_026285914.1	chr27	18563943	18601998	+	ENSDARG00000005364	grin3ba
113115081	XM_026282350.1	chr15	16325350	16357850	-	113058437	XM_026226345.1	chr40	13792011	13825818	-	ENSDARG00000005368	mcamb
113116043	XM_026283875.1	chr16	23212374	23218185	+	113099629	XM_026264507.1	chr41	20981551	20985835	+	ENSDARG00000005371	gprc6a
113049834	XM_026212495.1	chr5	29221207	29260487	+	113084214	XM_026254806.1	chr30	29181159	29230421	-	ENSDARG00000005372	camk4
113111888	XM_026277071.1	chr12	7161099	7166885	-	113056290	XM_026222934.1	chr37	6104160	6109395	-	ENSDARG00000005382	prdm9
113109844	XM_026273638.1	chr10	14438982	14454651	-	113054294	XM_026219739.1	chr35	12989316	13001541	+	ENSDARG00000005397	trim3b
113078094	XM_026250391.1	chr3	17873178	17880857	+	113050407	XM_026213344.1	chr28	17720001	17726860	+	ENSDARG00000005414	grapa
113056878	XM_026223788.1	chr13	19946081	19949044	-	113112566	XM_026278257.1	chr38	21603595	21606499	-	ENSDARG00000005423	pgam1a
113114721	XM_026281656.1	chr15	26723522	26737630	-	113058782	XM_026226985.1	chr40	23712781	23723615	-	ENSDARG00000005425	wdfy1
113067954	XM_026240456.1	chr4	7322586	7332321	+	113047815	XM_026209122.1	chr29	7647571	7660288	+	ENSDARG00000005451	gdi2
113058622	XM_026226676.1	chr4	4151918	4218530	+	113047939	XM_026209374.1	chr29	3928835	3994319	+	ENSDARG00000005453	foxp2
113056770	XM_026223612.1	chr13	22263459	22275253	-	113112500	XM_026278135.1	chr38	24112215	24117396	-	ENSDARG00000005454	tacc3
113106306	XM_026268073.1	chr7	28267217	28277591	-	113051372	XM_026215066.1	chr32	29814266	29822965	-	ENSDARG00000005456	katnb1
113045816	XM_026206486.1	chr2	13679504	13700641	-	113116072	XM_026283933.1	chr27	15834183	15851781	-	ENSDARG00000005458	csnk1g2a
113069145	XM_026242149.1	chr23	11770093	11773359	+	113094679	XM_026260268.1	chr48	12698772	12702799	+	ENSDARG00000005464	dnase1l1
113118636	XM_026287966.1	chr18	26733942	26737795	-	113061733	XM_026231121.1	chr43	26737237	26741120	-	ENSDARG00000005468	irf2bp1
113062168	XM_026231805.1	chr4	13805803	13946425	+	113048087	XM_026209602.1	chr29	14142172	14278289	+	ENSDARG00000005476	nav3
113071772	XM_026245075.1	chr1	25983650	26001157	+	113079453	XM_026251746.1	chr26	30522140	30672429	+	ENSDARG00000005479	tenm3
113121166	XM_026291433.1	chr20	9375681	9378113	-	113063031	XM_026233161.1	chr45	8266264	8268710	-	ENSDARG00000005481	nfkbiaa
113114031	XM_026280717.1	chr14	15905450	16006764	+	113057582	XM_026224987.1	chr39	16651226	16752084	+	ENSDARG00000005482	rapgef2
113042827	XM_026201821.1	chr25	7224528	7227867	+	113066704	XM_026238679.1	chr50	5270862	5274066	-	ENSDARG00000005485	ucmab
113120121	XM_026290031.1	chr19	10002800	10005715	-	113057438	XM_026224867.1	chr44	8208099	8210510	-	ENSDARG00000005510	gdf6b
113041177	XM_026199568.1	chr23	10973857	10982137	+	113094672	XM_026260258.1	chr48	11918957	11933473	+	ENSDARG00000005513	naca
113097175	XM_026262386.1	chr6	31706940	31734444	+	113051168	XM_026214760.1	chr31	28093741	28114847	-	ENSDARG00000005526	igfn1.1
113120913	XM_026291045.1	chr20	17416520	17421306	+	113062904	XM_026232967.1	chr45	15657697	15662266	+	ENSDARG00000005536	ubr7
113109791	XM_026273556.1	chr10	11107109	11126048	+	113054252	XM_026219666.1	chr35	9637804	9653995	+	ENSDARG00000005540	xpo7
113060555	XM_026229565.1	chr4	8186055	8197995	+	113078227	XM_026250543.1	chr29	8430710	8441590	+	ENSDARG00000005541	wif1
113044003	XM_026203576.1	chr1	29420021	29426099	-	113047859	XM_026209228.1	chr26	36256961	36261420	+	ENSDARG00000005544	btbd3a
113105928	XM_026267314.1	chr7	15425911	15430540	-	113052284	XM_026216713.1	chr32	16242860	16248270	-	ENSDARG00000005549	znf710b
113038471	XM_026195902.1	chr21	16426707	16431976	+	113064062	XM_026234586.1	chr46	14989389	14997050	+	ENSDARG00000005551	hnrnph1l
113090561	XM_026256300.1	chr6	5580218	5583201	+	113050953	XM_026214442.1	chr31	1837741	1840717	+	ENSDARG00000005559	pou4f1
113110421	XM_026274618.1	chr10	9422007	9426525	-	113054153	XM_026219501.1	chr35	8343278	8347092	-	ENSDARG00000005560	ywhah
113095378	XM_026260901.1	chr6	24704289	24711976	+	113050429	XM_026213368.1	chr31	25384549	25392164	+	ENSDARG00000005565	entpd8
113117360	XM_026285982.1	chr17	17640697	17648061	-	113060614	XM_026229681.1	chr42	15323019	15329789	-	ENSDARG00000005574	vsx2
113108790	XM_026272109.1	chr9	18767402	18781981	+	113053385	XM_026218359.1	chr34	14822711	14833982	-	ENSDARG00000005576	mphosph8
113094303	XM_026260024.1	chr5	31955116	32004840	-	113086010	XM_026255314.1	chr30	37526959	37578089	+	ENSDARG00000005586	zbtb20
113092615	XM_026258284.1	chr2	19207608	19222055	-	113117691	XM_026286557.1	chr27	20321408	20336388	-	ENSDARG00000005606	paxip1
113049499	XM_026211895.1	chr7	14543241	14547833	+	113052307	XM_026216754.1	chr32	15840822	15845224	+	ENSDARG00000005612	aph1b
113119552	XM_026289111.1	chr19	21174795	21185674	-	113113476	XM_026279669.1	chr44	19322192	19333823	-	ENSDARG00000005625	tmem57a
113046687	XM_026207584.1	chr3	39731480	39735906	+	113051881	XM_026216049.1	chr28	31374229	31379668	+	ENSDARG00000005643	gcat
113107401	XM_026269891.1	chr8	22210071	22227476	+	113070752	XM_026244177.1	chr33	20349615	20366649	+	ENSDARG00000005648	olfml2a
113106249	XM_026267965.1	chr7	27430840	27436195	-	113051345	XM_026215001.1	chr32	29020275	29026033	-	ENSDARG00000005651	hrasb
113037899	XM_026195223.1	chr20	24389395	24491993	+	113094918	XM_026260530.1	chr45	23679546	23728770	+	ENSDARG00000005652	man1a1
113117067	XM_026285465.1	chr17	22835103	22856631	+	113060521	XM_026229495.1	chr42	19713117	19731133	+	ENSDARG00000005670	ttbk2a
113095807	XM_026261180.1	chr6	25255602	25261876	-	113050459	XM_026213424.1	chr31	25949189	25955772	-	ENSDARG00000005675	sec61a1l
113072779	XM_026245747.1	chr3	14300428	14324908	-	113042368	XM_026201180.1	chr28	13777233	13798368	-	ENSDARG00000005679	trip10a
113069403	XM_026242485.1	chr11	6132599	6142763	-	113055105	XM_026221094.1	chr36	5992567	5999149	-	ENSDARG00000005699	ddx19
113120800	XM_026290871.1	chr20	20707565	20720226	+	113062975	XM_026233092.1	chr45	20051831	20059759	+	ENSDARG00000005716	olfml2ba
113069362	XM_026242382.1	chr11	4429664	4434510	-	113054950	XM_026220765.1	chr36	3756671	3760263	-	ENSDARG00000005738	rpf1
113044362	XM_026204302.1	chr1	19202052	19278915	-	113105468	XM_026266550.1	chr26	23177020	23208920	-	ENSDARG00000005739	gpm6ba
113045631	XM_026206113.1	chr2	10504723	10630686	-	113114728	XM_026281670.1	chr27	12336310	12549500	-	ENSDARG00000005754	ptprfb
113116319	XM_026284407.1	chr16	15771859	15880940	-	113059905	XM_026228571.1	chr41	12340586	12414312	-	ENSDARG00000005762	col14a1a
113070532	XM_026243902.1	chr23	15773440	15824771	-	113065497	XM_026236766.1	chr48	16588463	16639249	-	ENSDARG00000005775	scn8aa
113106721	XM_026268761.1	chr8	10017176	10022803	-	113073633	XM_026246453.1	chr33	9249662	9254354	-	ENSDARG00000005776	guk1b
113039608	XM_026197548.1	chr22	28309533	28435915	-	113064889	XM_026235882.1	chr47	8925226	9027855	-	ENSDARG00000005783	ncanb
113121219	XM_026291508.1	chr20	7228446	7266586	+	113063407	XM_026233769.1	chr45	5886142	5944063	-	ENSDARG00000005789	enpp1
113108641	XM_026271884.1	chr9	16830305	16843042	-	113053264	XM_026218140.1	chr34	16859834	16870945	+	ENSDARG00000005823	slc39a10
113117273	XM_026285841.1	chr17	18961742	18965157	+	113060637	XM_026229723.1	chr42	16517053	16519932	+	ENSDARG00000005827	eif2s1a
113108660	XM_026271920.1	chr9	17611889	17615430	-	113053314	XM_026218237.1	chr34	16070512	16079933	+	ENSDARG00000005828	faima
113119350	XM_026288767.1	chr19	14589157	14626503	-	113062070	XM_026231605.1	chr44	12971761	13010945	-	ENSDARG00000005834	gatad2b
113106310	XM_026268081.1	chr7	28303619	28309268	-	113051378	XM_026215075.1	chr32	29846834	29851965	-	ENSDARG00000005840	got2b
113071168	XM_026244547.1	chr25	21147855	21149348	+	113067082	XM_026239318.1	chr50	14934517	14938883	+	ENSDARG00000005841	tnni2a.2
113116984	XM_026285313.1	chr17	28302804	28449199	+	113060393	XM_026229278.1	chr42	24052163	24210975	+	ENSDARG00000005861	ralgapa2
113116620	XM_026284866.1	chr16	21676152	21693898	+	113059138	XM_026227413.1	chr41	19118930	19135970	+	ENSDARG00000005867	gon4l
113108123	XM_026270954.1	chr9	17959846	17964509	-	113053330	XM_026218253.1	chr34	15706568	15710563	+	ENSDARG00000005870	mmadhc
113046668	XM_026207550.1	chr3	40105778	40133691	+	113051976	XM_026216184.1	chr28	31551851	31570538	+	ENSDARG00000005883	rfx1a
113106077	XM_026267642.1	chr7	20171545	20181676	+	113051436	XM_026215189.1	chr32	22012956	22022421	+	ENSDARG00000005894	slc7a9
113056953	XM_026223918.1	chr4	8070736	8079346	-	113078236	XM_026250560.1	chr29	8330666	8337116	-	ENSDARG00000005897	dera
113038416	XM_026195801.1	chr21	17563256	17569755	-	113064007	XM_026234493.1	chr46	16432062	16440701	-	ENSDARG00000005908	clk4b
113107015	XM_026269133.1	chr8	4659277	4678466	+	113081177	XM_026253236.1	chr33	4633396	4654702	+	ENSDARG00000005916	srpk3
113119414	XM_026288877.1	chr19	17736297	17740129	-	113068961	XM_026241923.1	chr44	16216677	16221120	+	ENSDARG00000005926	ak2
113047029	XM_026208267.1	chr3	25063521	25073807	+	113046625	XM_026207481.1	chr28	23331605	23339276	+	ENSDARG00000005927	tbc1d17
113045723	XM_026206322.1	chr2	20009530	20021134	+	113118069	XM_026286948.1	chr27	21034166	21061081	+	ENSDARG00000005941	yes1
113049426	XM_026211767.1	chr5	8212309	8222970	-	113091327	XM_026256776.1	chr30	12592381	12605206	-	ENSDARG00000005943	htra4
113038502	XM_026195976.1	chr21	15537759	15544501	+	113064153	XM_026234764.1	chr46	13911687	13918517	+	ENSDARG00000005945	sart1
113114986	XM_026282158.1	chr15	22994069	23000248	-	113058610	XM_026226650.1	chr40	19620781	19626887	-	ENSDARG00000005948	ankmy2a
113118267	XM_026287317.1	chr18	7495976	7510406	-	113061441	XM_026230559.1	chr43	7224546	7235033	-	ENSDARG00000005972	ric8b
113038782	XM_026196427.1	chr21	9078667	9164120	-	113064107	XM_026234668.1	chr46	7744672	7824894	-	ENSDARG00000005980	sfswap
113108007	XM_026270858.1	chr8	10440654	10466207	-	113069894	XM_026243003.1	chr33	9613376	9638487	-	ENSDARG00000005989	rgl1
113106261	XM_026267987.1	chr7	27799065	27807276	-	113051351	XM_026215009.1	chr32	29319784	29327238	-	ENSDARG00000005993	prc1b
113056771	XM_026223615.1	chr13	22278853	22282268	-	113112499	XM_026278133.1	chr38	24122944	24126131	-	ENSDARG00000006003	mycla
113042272	XM_026200992.1	chr24	13176834	13183021	+	113066019	XM_026237582.1	chr49	13813497	13819669	+	ENSDARG00000006010	bmi1a
113069162	XM_026242182.1	chr23	11986649	11995727	-	113094719	XM_026260336.1	chr48	12952069	12962348	-	ENSDARG00000006019	tktb
113118484	XM_026287697.1	chr18	14233519	14293609	+	113061646	XM_026230958.1	chr43	12999721	13051452	+	ENSDARG00000006025	tp53i11b
113058671	XM_026226797.1	chr4	4588511	4599981	-	113047946	XM_026209386.1	chr29	4220697	4232692	-	ENSDARG00000006029	lta4h
113046986	XM_026208176.1	chr3	26271493	26294740	+	113043039	XM_026202147.1	chr28	25050651	25071067	+	ENSDARG00000006031	abat
113059485	XM_026228014.1	chr4	1824988	1837438	-	113047962	XM_026209417.1	chr29	1415615	1426284	-	ENSDARG00000006038	aebp2
113092516	XM_026258137.1	chr6	8419163	8425087	+	113050858	XM_026214263.1	chr31	7213417	7218998	+	ENSDARG00000006040	cyp20a1
113120781	XM_026290821.1	chr20	19510700	19567717	-	113062823	XM_026232825.1	chr45	17940071	17985373	-	ENSDARG00000006044	ust
113040146	XM_026198427.1	chr22	26974287	26981120	-	113064831	XM_026235787.1	chr47	7735047	7743032	-	ENSDARG00000006052	malt2
113114810	XM_026281853.1	chr15	21259978	21275532	-	113058673	XM_026226799.1	chr40	17828486	17842514	-	ENSDARG00000006062	akap1b
113108324	XM_026271289.1	chr9	26008425	26107750	-	113053003	XM_026217582.1	chr34	26389779	26473060	-	ENSDARG00000006065	znf385b
113107226	XM_026269577.1	chr8	11488313	11499261	+	113069933	XM_026243084.1	chr33	10703982	10715679	+	ENSDARG00000006074	uck2a
113097685	XM_026262947.1	chr22	4362038	4367090	+	113096618	XM_026261989.1	chr47	268386	273077	-	ENSDARG00000006079	gpr37l1a
113115690	XM_026283238.1	chr16	30950525	30957625	-	113059295	XM_026227683.1	chr41	28036532	28043674	-	ENSDARG00000006092	rad21a
113092410	XM_026258006.1	chr6	8331356	8343975	-	113050863	XM_026214272.1	chr31	7136816	7147335	-	ENSDARG00000006093	cdk15
113120488	XM_026290331.1	chr20	25140448	25169667	+	113114827	XM_026281878.1	chr45	24577986	24611150	+	ENSDARG00000006094	igf2r
113111919	XM_026277129.1	chr12	6597133	6628293	+	113056322	XM_026222982.1	chr37	5552810	5592221	+	ENSDARG00000006112	myof
113114899	XM_026281984.1	chr15	18382835	18389281	+	113058510	XM_026226473.1	chr40	15930012	15937628	+	ENSDARG00000006120	tbx2b
113107377	XM_026269843.1	chr8	23051998	23074310	+	113070734	XM_026244150.1	chr33	21467411	21483065	+	ENSDARG00000006124	kdm5c
113111619	XM_026276560.1	chr12	21771000	21778348	+	113055965	XM_026222371.1	chr37	20069110	20080687	+	ENSDARG00000006125	csnk1db
113057113	XM_026224210.1	chr13	13949990	13986091	-	113112800	XM_026278659.1	chr38	14395373	14434793	+	ENSDARG00000006128	cep170aa
113116258	XM_026284312.1	chr16	13751710	13768152	+	113060164	XM_026229045.1	chr41	10688440	10705505	+	ENSDARG00000006151	pde11al
113074817	XM_026247559.1	chr13	20146658	20158837	+	113078324	XM_026250648.1	chr38	21761295	21769994	+	ENSDARG00000006181	hif1aa
113040058	XM_026198288.1	chr22	28568985	28584277	+	113064912	XM_026235921.1	chr47	9133529	9161943	+	ENSDARG00000006192	gatad2ab
113045597	XM_026206049.1	chr2	11270653	11298637	-	113115422	XM_026282992.1	chr27	13640860	13680308	-	ENSDARG00000006200	eif4g1a
113091666	XM_026257270.1	chr6	7296146	7321704	+	113050915	XM_026214370.1	chr31	5833983	5859469	+	ENSDARG00000006202	erbb3a
113063794	XM_026234122.1	chr4	9529395	9532115	+	113047778	XM_026209065.1	chr29	9684639	9687470	+	ENSDARG00000006215	akr1b1
113098190	XM_026263169.1	chr1	28915137	28921043	-	113109750	XM_026273498.1	chr26	33083199	33089514	-	ENSDARG00000006225	ddx39aa
113117629	XM_026286419.1	chr17	5618280	5621878	-	113060790	XM_026229978.1	chr42	5215129	5218900	-	ENSDARG00000006235	brms1la
113038839	XM_026196559.1	chr21	7585380	7597813	+	113078716	XM_026251048.1	chr46	5358646	5359741	+	ENSDARG00000006251	ell2
113109594	XM_026273264.1	chr10	5444560	5463382	+	113054183	XM_026219535.1	chr35	4296032	4329489	+	ENSDARG00000006257	vldlr
113091408	XM_026256925.1	chr6	6984665	6988666	-	113050931	XM_026214406.1	chr31	5461090	5464858	-	ENSDARG00000006260	tuba8l4
113039565	XM_026197479.1	chr22	25314055	25327458	+	113064788	XM_026235722.1	chr47	6371068	6383929	+	ENSDARG00000006266	stat1a
113117272	XM_026285840.1	chr17	18933072	18961267	+	113060652	XM_026229756.1	chr42	16486014	16516442	+	ENSDARG00000006272	mpp5a
113099657	XM_026264547.1	chr17	7039331	7048703	+	113060724	XM_026229870.1	chr42	6456161	6467040	+	ENSDARG00000006279	rragd
113108548	XM_026271744.1	chr9	18720516	18743128	-	113053383	XM_026218351.1	chr34	14865178	14887038	+	ENSDARG00000006299	arhgef7a
113108861	XM_026272216.1	chr9	11774846	11845519	+	113053612	XM_026218773.1	chr34	12010298	12070151	+	ENSDARG00000006301	raph1a
113111178	XM_026275685.1	chr11	16811713	16817136	-	113055185	XM_026221218.1	chr36	15231041	15235849	+	ENSDARG00000006307	shisa4
113106997	XM_026269109.1	chr8	5323205	5343329	-	113074145	XM_026246890.1	chr33	5168773	5185220	-	ENSDARG00000006308	ptpn18
113108748	XM_026272036.1	chr9	12874233	12897710	+	113053588	XM_026218721.1	chr34	13129898	13154825	+	ENSDARG00000006314	itgav
113038546	XM_026196058.1	chr21	14910452	14912701	+	113064183	XM_026234809.1	chr46	13295808	13297847	+	ENSDARG00000006316	rpl23a
113037662	XM_026194966.1	chr20	2886516	2915501	+	113063490	XM_026233935.1	chr45	1898817	1940194	+	ENSDARG00000006332	snx14
113111335	XM_026275959.1	chr11	8829058	8835532	-	113055418	XM_026221720.1	chr36	23171885	23179284	-	ENSDARG00000006341	tas1r3
113041514	XM_026200104.1	chr23	18961150	19012015	-	113065574	XM_026236920.1	chr48	20552408	20602619	+	ENSDARG00000006353	itga5
113096136	XM_026261582.1	chr13	19057563	19060181	-	113113144	XM_026279324.1	chr38	20618228	20620728	-	ENSDARG00000006356	slc18a3a
113040033	XM_026198249.1	chr22	30623642	30630506	+	113065010	XM_026236113.1	chr47	10755964	10762914	+	ENSDARG00000006368	crlf1b
113045731	XM_026206334.1	chr2	19691324	19729828	+	113117966	XM_026286850.1	chr27	20780876	20816874	+	ENSDARG00000006370	atp6v1h
113082465	XM_026254103.1	chr9	15472207	15561127	+	113053238	XM_026218098.1	chr34	18146164	18314798	-	ENSDARG00000006383	stxbp5l
113109601	XM_026273281.1	chr10	5242746	5265802	-	113054041	XM_026219320.1	chr35	4148577	4170264	-	ENSDARG00000006389	smad2
113044196	XM_026203926.1	chr1	12563469	12568007	+	113106511	XM_026268506.1	chr26	1028701	1033309	+	ENSDARG00000006392	exosc9
113120566	XM_026290445.1	chr20	30410015	30419387	-	113068542	XM_026241278.1	chr45	28852589	28879392	-	ENSDARG00000006395	rbm25b
113060307	XM_026229180.1	chr4	8676758	8725749	+	113048167	XM_026209762.1	chr29	9063532	9095397	+	ENSDARG00000006396	nrcama
113120527	XM_026290396.1	chr20	25538401	25543409	-	113092596	XM_026258258.1	chr45	24938417	24944522	-	ENSDARG00000006397	laptm4a
113115032	XM_026282244.1	chr15	17117347	17122600	+	113058475	XM_026226414.1	chr40	14722069	14727158	+	ENSDARG00000006399	ywhae1
113038175	XM_026195418.1	chr21	24164359	24168191	-	113063895	XM_026234312.1	chr46	19998730	20002273	-	ENSDARG00000006408	hmgb3b
113068737	XM_026241581.1	chr4	3373860	3375029	+	113047963	XM_026209422.1	chr29	3164348	3170477	+	ENSDARG00000006409	mapk12b
113074392	XM_026247221.1	chr12	24474772	24476654	+	113055932	XM_026222326.1	chr37	22080419	22083333	-	ENSDARG00000006413	rpl38
113111564	XM_026276391.1	chr12	19485724	19572128	-	113074313	XM_026247112.1	chr37	17764195	17849899	-	ENSDARG00000006420	atrnl1b
113108662	XM_026271925.1	chr9	17573881	17589795	+	113053299	XM_026218212.1	chr34	16110081	16119800	-	ENSDARG00000006422	esyt3
113105688	XM_026266923.1	chr7	9210580	9214677	-	113051949	XM_026216146.1	chr32	7135970	7140167	+	ENSDARG00000006474	saxo2
113094755	XM_026260413.1	chr6	24416774	24423836	+	113050388	XM_026213309.1	chr31	25147979	25155026	+	ENSDARG00000006477	ddi2
113105999	XM_026267454.1	chr7	17238470	17242749	-	113052349	XM_026216809.1	chr32	18419420	18423382	-	ENSDARG00000006487	anp32a
113067967	XM_026240476.1	chr5	41806645	41821544	-	113072791	XM_026245769.1	chr30	4147060	4157757	+	ENSDARG00000006491	agpat9l
113105752	XM_026267021.1	chr7	10172146	10181316	+	113052003	XM_026216238.1	chr32	5973564	5983100	-	ENSDARG00000006494	asb7
113106973	XM_026269069.1	chr8	6672829	6711290	-	113071756	XM_026245046.1	chr33	5883358	5918136	-	ENSDARG00000006508	pip5k1bb
113101220	XM_026265612.1	chr6	22439538	22441309	-	113050551	XM_026213597.1	chr31	23237042	23238830	-	ENSDARG00000006514	her6
113047551	XM_026208925.1	chr3	37589127	37614456	-	113053239	XM_026218104.1	chr28	37418565	37442857	-	ENSDARG00000006522	otop2
113038541	XM_026196052.1	chr21	14894350	14906584	+	113080012	XM_026252256.1	chr46	13276697	13290976	+	ENSDARG00000006524	supt6h
113044581	XM_026204677.1	chr1	4752647	4775743	-	113095694	XM_026261073.1	chr26	12867566	12896930	-	ENSDARG00000006526	fn1b
113038685	XM_026196284.1	chr21	10518077	10526668	+	113064316	XM_026235035.1	chr46	9016681	9031366	+	ENSDARG00000006527	brd3a
113105828	XM_026267173.1	chr7	11555562	11560040	-	113052106	XM_026216438.1	chr32	12910868	12916072	-	ENSDARG00000006545	rgp1
113100079	XM_026264955.1	chr6	19977194	19984147	-	113050565	XM_026213630.1	chr31	20796008	20805037	-	ENSDARG00000006546	ak4
113047256	XM_026208609.1	chr3	23375651	23380099	-	113045725	XM_026206329.1	chr28	21833211	21837421	-	ENSDARG00000006553	rras
113046169	XM_026207089.1	chr2	1208636	1218579	+	113039569	XM_026197490.1	chr27	2472126	2481284	+	ENSDARG00000006560	irf4a
113046840	XM_026207887.1	chr3	29446432	29458957	-	113053495	XM_026218590.1	chr28	28143160	28148693	-	ENSDARG00000006566	nlk1
113070542	XM_026243925.1	chr23	15957524	15969200	-	113065491	XM_026236756.1	chr48	16808102	16819753	-	ENSDARG00000006584	phf8
113114654	XM_026281563.1	chr15	29442067	29449657	-	113058845	XM_026227103.1	chr40	24941716	24949540	-	ENSDARG00000006585	DMWD
113116653	XM_026284917.1	chr16	20475336	20479933	-	113059621	XM_026228164.1	chr41	17620742	17624981	-	ENSDARG00000006598	sgk2b
113111131	XM_026275622.1	chr11	16217035	16351799	+	113095937	XM_026261284.1	chr36	15716174	15849960	-	ENSDARG00000006601	kaznb
113117732	XM_026286630.1	chr17	2931813	2940440	+	113060838	XM_026230054.1	chr42	2675654	2683732	+	ENSDARG00000006602	chrna2a
113041035	XM_026199296.1	chr23	6248881	6255921	-	113070265	XM_026243495.1	chr48	6277634	6283505	-	ENSDARG00000006603	csrp1a
113038664	XM_026196258.1	chr21	12411768	12449006	-	113064249	XM_026234913.1	chr46	10742562	10781625	-	ENSDARG00000006604	pvrl3b
113039644	XM_026197613.1	chr22	30178682	30187235	-	113064928	XM_026235946.1	chr47	10228104	10235597	-	ENSDARG00000006609	map2k2a
113115212	XM_026282628.1	chr15	8179670	8192579	+	113058269	XM_026226026.1	chr40	10118505	10131474	-	ENSDARG00000006615	hnf1ba
113109709	XM_026273446.1	chr10	10300945	10317897	+	113054269	XM_026219694.1	chr35	9067314	9078673	+	ENSDARG00000006624	ppp2r2ab
113113470	XM_026279656.1	chr14	7165004	7168491	+	113069597	XM_026242771.1	chr39	7192515	7195984	+	ENSDARG00000006636	slitrk2
113092745	XM_026258464.1	chr6	8802317	8810495	-	113050834	XM_026214194.1	chr31	6609797	6617161	+	ENSDARG00000006639	lnpb
113119700	XM_026289312.1	chr19	2872692	2878284	-	113062543	XM_026232450.1	chr44	1502030	1507630	-	ENSDARG00000006640	eomesa
113078101	XM_026250402.1	chr3	17631583	17635452	+	113049340	XM_026211619.1	chr28	17497736	17504267	+	ENSDARG00000006642	drg2
113120830	XM_026290908.1	chr20	21505078	21528441	+	113062860	XM_026232889.1	chr45	20713914	20740056	+	ENSDARG00000006672	fam49a
113046192	XM_026207132.1	chr2	1187118	1199775	-	113039554	XM_026197465.1	chr27	2453063	2461425	-	ENSDARG00000006677	ripk1l
113108675	XM_026271949.1	chr9	14620823	14687814	+	113053212	XM_026218050.1	chr34	19004887	19048463	-	ENSDARG00000006678	pth2r
113113968	XM_026280588.1	chr14	23364035	23390260	+	113057971	XM_026225627.1	chr39	24755946	24777919	+	ENSDARG00000006683	arhgef6
113049371	XM_026211662.1	chr5	11214332	11217010	+	113075548	XM_026248232.1	chr30	15661290	15664926	+	ENSDARG00000006691	rpl12
113119813	XM_026289481.1	chr19	5683848	5699817	-	113062411	XM_026232243.1	chr44	4184015	4191906	-	ENSDARG00000006712	wipf2b
113107694	XM_026270367.1	chr8	17645659	17674583	+	113096384	XM_026261761.1	chr33	16269572	16291653	+	ENSDARG00000006719	specc1la
113062970	XM_026233086.1	chr4	7712240	7793925	+	113047801	XM_026209098.1	chr29	7998897	8070313	+	ENSDARG00000006747	tmem178b
113105529	XM_026266627.1	chr7	6597072	6640604	+	113052268	XM_026216687.1	chr32	9881725	9924977	-	ENSDARG00000006754	mllt3
113090998	XM_026256487.1	chr6	4556590	4560979	-	113050974	XM_026214487.1	chr31	1170344	1174994	-	ENSDARG00000006757	klhl41b
113057481	XM_026224909.1	chr13	17982139	17997842	+	113112675	XM_026278441.1	chr38	19185230	19250723	+	ENSDARG00000006760	slc24a3
113062885	XM_026232948.1	chr4	12686153	12838455	-	113048115	XM_026209660.1	chr29	12767857	12927426	-	ENSDARG00000006766	snd1
113116554	XM_026284781.1	chr16	3705637	3715623	-	113060065	XM_026228880.1	chr41	636646	649390	-	ENSDARG00000006773	elovl4a
113038593	XM_026196146.1	chr21	13223049	13253528	-	113064297	XM_026234988.1	chr46	11818751	11842899	-	ENSDARG00000006782	rb1
113046733	XM_026207661.1	chr3	30315956	30324777	-	113044611	XM_026204739.1	chr28	30124594	30137596	+	ENSDARG00000006786	copz2
113043208	XM_026202438.1	chr25	13968180	13977951	-	113066738	XM_026238739.1	chr50	9155478	9166059	-	ENSDARG00000006791	arntl1a
113120651	XM_026290606.1	chr20	27415839	27430610	+	113075057	XM_026247771.1	chr45	26517090	26532800	+	ENSDARG00000006812	wdr26b
113045562	XM_026205992.1	chr2	17956513	17961871	-	113117503	XM_026286222.1	chr27	19360896	19369081	-	ENSDARG00000006818	urod
113048763	XM_026210598.1	chr5	1629151	1701061	-	113071317	XM_026244688.1	chr30	7362871	7458860	-	ENSDARG00000006832	galnt9
113120824	XM_026290901.1	chr20	20502782	20507700	+	113062992	XM_026233114.1	chr45	19082853	19088057	+	ENSDARG00000006837	mycn
113041085	XM_026199397.1	chr23	8037340	8044269	-	113082137	XM_026254011.1	chr48	8515242	8525223	-	ENSDARG00000006838	eef1a2
113117001	XM_026285349.1	chr17	26258924	26309541	+	113051607	XM_026215504.1	chr42	22733124	22811809	-	ENSDARG00000006840	gnmt
113097157	XM_026262362.1	chr3	18456324	18501059	-	113069753	XM_026242870.1	chr28	18659911	18699887	+	ENSDARG00000006849	asic2
113119312	XM_026288657.1	chr19	13986272	13992950	-	113062105	XM_026231706.1	chr44	12491342	12497510	-	ENSDARG00000006859	nkain1
113114123	XM_026280888.1	chr14	17908968	17944693	+	113075389	XM_026248103.1	chr39	20363006	20396117	+	ENSDARG00000006865	glra4a
113116149	XM_026284091.1	chr16	20879196	20890003	+	113059854	XM_026228490.1	chr41	18015453	18027012	+	ENSDARG00000006869	stx17
113117799	XM_026286719.1	chr17	2625496	2631741	-	113060826	XM_026230034.1	chr42	2538475	2542925	-	ENSDARG00000006877	enpp4
113106102	XM_026267679.1	chr7	20422990	20446619	-	113051456	XM_026215219.1	chr32	22234794	22264748	-	ENSDARG00000006878	phf21aa
113105549	XM_026266670.1	chr7	7635882	7685638	-	113051945	XM_026216140.1	chr32	8590194	8593508	+	ENSDARG00000006889	mpped2a
113056909	XM_026223831.1	chr13	20492765	20496312	-	113069273	XM_026242307.1	chr38	22221911	22226141	-	ENSDARG00000006891	kcns3a
113109676	XM_026273395.1	chr10	8059248	8073832	-	113054084	XM_026219393.1	chr35	5972536	5984533	-	ENSDARG00000006896	lhx6
113043108	XM_026202271.1	chr25	13135702	13148211	+	113066721	XM_026238699.1	chr50	8425416	8442449	+	ENSDARG00000006899	far1
113107559	XM_026270155.1	chr8	15080357	15090658	+	113093961	XM_026259577.1	chr33	12906651	12916179	+	ENSDARG00000006900	impdh2
113096117	XM_026261528.1	chr13	19331994	19338623	-	113112649	XM_026278398.1	chr38	20882949	20891153	-	ENSDARG00000006911	wnt8b
113095943	XM_026261303.1	chr6	25495705	25505815	-	113050470	XM_026213439.1	chr31	26193404	26201093	-	ENSDARG00000006915	arl8ba
113110692	XM_026274829.1	chr11	23362212	23366647	-	113055151	XM_026221166.1	chr36	8173473	8177851	+	ENSDARG00000006916	VMAC
113043065	XM_026202191.1	chr25	9784676	9849350	+	113066833	XM_026238888.1	chr50	4282106	4300190	+	ENSDARG00000006921	lrp5
113111049	XM_026275428.1	chr11	13849913	13978634	-	113055310	XM_026221509.1	chr36	18305707	18424933	+	ENSDARG00000006923	cacna1ab
113114137	XM_026280914.1	chr14	19658877	19670839	-	113075400	XM_026248119.1	chr39	20513672	20526960	-	ENSDARG00000006924	fbxo38
113049175	XM_026211291.1	chr5	16326425	16332926	+	113078504	XM_026250804.1	chr30	21232591	21239208	+	ENSDARG00000006939	tbx6l
113069423	XM_026242520.1	chr11	7523767	7534475	+	113055121	XM_026221121.1	chr36	7783403	7795111	+	ENSDARG00000006963	cse1l
113043053	XM_026202168.1	chr25	11937186	11940112	+	113097556	XM_026262793.1	chr50	7472326	7474711	+	ENSDARG00000006981	ccdc113
113116571	XM_026284811.1	chr16	3205676	3246720	+	113060048	XM_026228840.1	chr41	182910	217620	-	ENSDARG00000006983	celf3b
113116264	XM_026284323.1	chr16	13871550	13874064	-	113060172	XM_026229055.1	chr41	10819816	10825835	-	ENSDARG00000007009	hoxa11b
113049837	XM_026212499.1	chr5	29323821	29341747	+	113083953	XM_026254752.1	chr30	29105009	29119360	-	ENSDARG00000007034	hnrpkl
113043316	XM_026202594.1	chr25	15215159	15225763	-	113066897	XM_026239014.1	chr50	10434163	10443298	-	ENSDARG00000007045	cnot4a
113108435	XM_026271565.1	chr9	20639595	20652800	+	113053134	XM_026217899.1	chr34	21037541	21048543	+	ENSDARG00000007077	si:dkey-145p14.5
113099333	XM_026264349.1	chr22	30191232	30198680	-	113064930	XM_026235947.1	chr47	10238144	10245802	-	ENSDARG00000007081	pias4a
113116456	XM_026284636.1	chr16	18446014	18449263	-	113060217	XM_026229117.1	chr41	14775636	14779001	-	ENSDARG00000007086	aqp10a
113092538	XM_026258148.1	chr6	8450049	8458668	-	113050859	XM_026214264.1	chr31	7239252	7245456	-	ENSDARG00000007098	itm2ba
113108292	XM_026271242.1	chr9	27635132	27641669	-	113052973	XM_026217530.1	chr34	29091847	29098290	-	ENSDARG00000007099	cx43.4
113120792	XM_026290850.1	chr20	19316215	19320506	-	113062791	XM_026232763.1	chr45	17768358	17772531	-	ENSDARG00000007127	acat2
113069442	XM_026242540.1	chr11	7718470	7722557	+	113055425	XM_026221732.1	chr36	23470876	23474928	-	ENSDARG00000007130	mrto4
113116045	XM_026283881.1	chr16	23184782	23197420	-	113099617	XM_026264495.1	chr41	20952977	20962260	-	ENSDARG00000007135	cnot3a
113119522	XM_026289064.1	chr19	22160001	22169818	+	113090804	XM_026256408.1	chr44	20596265	20604106	+	ENSDARG00000007136	sh3bp5lb
113106090	XM_026267666.1	chr7	20334999	20339944	+	113052371	XM_026216827.1	chr32	22147816	22152992	+	ENSDARG00000007141	psmc3
113041494	XM_026200080.1	chr23	16458812	16511858	+	113065522	XM_026236820.1	chr48	17335446	17356866	+	ENSDARG00000007149	nadl1.2
113117282	XM_026285862.1	chr17	19850399	19855350	-	113060581	XM_026229606.1	chr42	16936447	16940794	-	ENSDARG00000007169	itgb1bp1
113120732	XM_026290743.1	chr20	22796894	22833539	+	113051053	XM_026214668.1	chr45	22193307	22227741	+	ENSDARG00000007171	aig1
113106999	XM_026269114.1	chr8	5142735	5297597	-	113074146	XM_026246891.1	chr33	4980215	5147640	-	ENSDARG00000007172	plxna3
113062777	XM_026232747.1	chr4	11387609	11395119	+	113048163	XM_026209756.1	chr29	11560942	11568819	+	ENSDARG00000007175	recql
113120780	XM_026290820.1	chr20	19570019	19781173	-	113062820	XM_026232820.1	chr45	17988121	18037101	-	ENSDARG00000007179	sash1a
113038624	XM_026196202.1	chr21	12882904	12892177	+	113064271	XM_026234946.1	chr46	11445325	11451610	+	ENSDARG00000007181	nadk2
113038590	XM_026196140.1	chr21	13315675	13424767	-	113064305	XM_026235000.1	chr46	11909984	12007647	-	ENSDARG00000007184	zbtb16a
113110906	XM_026275188.1	chr11	11125516	11148396	-	113055354	XM_026221609.1	chr36	20675858	20694186	+	ENSDARG00000007195	grm2b
113117309	XM_026285909.1	chr17	20588030	20632053	+	113060484	XM_026229421.1	chr42	17972210	18013039	+	ENSDARG00000007198	mta1
113117132	XM_026285559.1	chr17	11495431	11501885	+	113113689	XM_026280086.1	chr42	10306742	10312260	+	ENSDARG00000007204	si:ch211-195b21.5
113069247	XM_026242271.1	chr11	282714	285358	-	113054898	XM_026220674.1	chr36	3104801	3107279	-	ENSDARG00000007207	cnpy2
113041220	XM_026199633.1	chr23	25543128	25554095	-	113065875	XM_026237429.1	chr48	25412396	25419426	-	ENSDARG00000007216	abce1
113056784	XM_026223636.1	chr13	22481815	22507479	-	113112482	XM_026278094.1	chr38	24343848	24369352	-	ENSDARG00000007219	actn1
113115166	XM_026282524.1	chr15	13905788	14013263	-	113058365	XM_026226184.1	chr40	11084202	11161612	-	ENSDARG00000007220	ncam1b
113120442	XM_026290252.1	chr20	23629689	23632182	-	113051024	XM_026214617.1	chr45	22903936	22907154	-	ENSDARG00000007221	pbk
113098941	XM_026263990.1	chr6	17574749	17635731	+	113050626	XM_026213802.1	chr31	18826755	18847777	+	ENSDARG00000007231	ryk
113045698	XM_026206285.1	chr2	20398031	20400266	+	113118297	XM_026287363.1	chr27	21504649	21506895	+	ENSDARG00000007241	mycb
113046843	XM_026207894.1	chr3	29414679	29428179	-	113053512	XM_026218620.1	chr28	28115929	28127617	-	ENSDARG00000007245	rundc3aa
113043056	XM_026202172.1	chr25	9906480	9915095	-	113066837	XM_026238898.1	chr50	4354318	4365927	-	ENSDARG00000007247	ric8a
113040223	XM_026198546.1	chr22	24335733	24339925	-	113064747	XM_026235650.1	chr47	5584932	5588622	-	ENSDARG00000007250	use1
113115675	XM_026283216.1	chr16	31462352	31470699	+	113059371	XM_026227834.1	chr41	28689303	28695959	-	ENSDARG00000007257	rab5ab
113115459	XM_026283042.1	chr15	1665594	1683128	-	113058244	XM_026225956.1	chr40	662651	671078	+	ENSDARG00000007264	nipsnap2
113042423	XM_026201285.1	chr24	18059713	18066783	+	113066169	XM_026237890.1	chr49	17706510	17712680	+	ENSDARG00000007271	mynn
113107834	XM_026270603.1	chr8	29054595	29063499	+	113097253	XM_026262470.1	chr33	28295014	28310409	-	ENSDARG00000007275	si:ch211-251b21.1
113110953	XM_026275268.1	chr11	21586516	21617126	-	113055018	XM_026220935.1	chr36	10327857	10355930	+	ENSDARG00000007278	ect2
113111721	XM_026276751.1	chr12	12531635	12540134	+	113056047	XM_026222505.1	chr37	12492664	12503458	+	ENSDARG00000007294	aco2
113043294	XM_026202562.1	chr25	14709592	14715032	+	113066883	XM_026238986.1	chr50	10254935	10261204	+	ENSDARG00000007302	sh3gl3b
113045542	XM_026205957.1	chr2	19356635	19359668	-	113117738	XM_026286641.1	chr27	20508939	20514629	-	ENSDARG00000007320	rpl7
113107328	XM_026269752.1	chr8	24666724	24669868	-	113070685	XM_026244076.1	chr33	23960540	23963021	-	ENSDARG00000007323	chmp4bb
113107285	XM_026269686.1	chr8	26003210	26007150	+	113043380	XM_026202714.1	chr33	25758180	25762383	+	ENSDARG00000007329	tbx16
113046834	XM_026207879.1	chr3	29553766	29555425	-	113048041	XM_026209546.1	chr28	28236103	28237931	-	ENSDARG00000007344	tcap
113057445	XM_026224874.1	chr13	1786178	1790709	-	113113113	XM_026279287.1	chr38	3979685	3985431	+	ENSDARG00000007347	degs1
113049207	XM_026211359.1	chr5	17170858	17196510	+	113079027	XM_026251209.1	chr30	22089396	22112690	+	ENSDARG00000007349	dmrt1
113044765	XM_026204939.1	chr1	11106915	11109824	-	113106157	XM_026267804.1	chr26	9264158	9267567	-	ENSDARG00000007356	fgf20a
113057327	XM_026224677.1	chr13	6462220	6488617	+	113113005	XM_026279088.1	chr38	7651195	7674003	+	ENSDARG00000007362	sft2d1
113107300	XM_026269712.1	chr8	25440026	25498664	-	113070993	XM_026244351.1	chr33	24566195	24616169	-	ENSDARG00000007369	tcf7l1b
113105809	XM_026267112.1	chr7	12096362	12166260	-	113052082	XM_026216386.1	chr32	13577074	13642951	-	ENSDARG00000007370	dysf
113116972	XM_026285287.1	chr17	28939915	28944763	-	113060385	XM_026229257.1	chr42	24618349	24623232	-	ENSDARG00000007377	odc1
113118643	XM_026287973.1	chr18	26635963	26640266	-	113061726	XM_026231115.1	chr43	26636324	26642979	-	ENSDARG00000007383	kcnk6
113106615	XM_026268714.1	chr7	30871095	30878316	+	113051610	XM_026215505.1	chr32	33244766	33250720	-	ENSDARG00000007385	cct7
113095021	XM_026260631.1	chr1	26096113	26104106	+	113079184	XM_026251428.1	chr26	30704520	30713488	+	ENSDARG00000007387	irf2a
113108125	XM_026270956.1	chr9	17973280	17977786	+	113053332	XM_026218255.1	chr34	15664412	15668842	-	ENSDARG00000007396	rnd3b
113105749	XM_026267017.1	chr7	10220418	10297483	+	113051913	XM_026216090.1	chr32	5871386	5940836	-	ENSDARG00000007398	lrrk1
113065284	XM_026236526.1	chr4	10730033	10737386	-	113048184	XM_026209807.1	chr29	11109719	11114307	-	ENSDARG00000007405	strap
113111349	XM_026275971.1	chr11	15567479	15570165	-	113095921	XM_026261260.1	chr36	16807419	16810732	+	ENSDARG00000007407	barx1
113056895	XM_026223817.1	chr13	19535952	19538242	+	113112539	XM_026278202.1	chr38	21164674	21171823	+	ENSDARG00000007409	ppifa
113102279	XM_026265785.1	chr6	31258529	31275579	+	113050296	XM_026213114.1	chr31	29500874	29514826	-	ENSDARG00000007412	slc2a1b
113065076	XM_026236211.1	chr4	798757	820672	-	113047780	XM_026209070.1	chr29	659541	678542	-	ENSDARG00000007413	arid2
113049714	XM_026212307.1	chr5	24992338	24996689	+	113080066	XM_026252308.1	chr30	27924099	27928408	+	ENSDARG00000007430	prdm12b
113068939	XM_026241893.1	chr23	14464451	14476408	-	113065548	XM_026236881.1	chr48	15445122	15466851	-	ENSDARG00000007436	avpr2aa
113042099	XM_026200677.1	chr24	22485119	22489177	-	113092781	XM_026258521.1	chr49	22190772	22195097	-	ENSDARG00000007438	ube2ib
113044539	XM_026204617.1	chr1	6815975	6822005	-	113092467	XM_026258104.1	chr26	5272040	5276747	-	ENSDARG00000007443	fbxl18
113107167	XM_026269475.1	chr8	6854523	6871059	+	113071764	XM_026245060.1	chr33	6052694	6068253	+	ENSDARG00000007444	ift81
113047014	XM_026208234.1	chr3	25264246	25273905	+	113042760	XM_026201777.1	chr28	23587757	23596936	+	ENSDARG00000007449	slc25a39
113118228	XM_026287258.1	chr18	6192779	6291123	-	113061549	XM_026230737.1	chr43	6155137	6245643	-	ENSDARG00000007461	srgap1a
113111572	XM_026276444.1	chr12	19706182	19724156	-	113074305	XM_026247076.1	chr37	17975271	17990465	-	ENSDARG00000007465	tdrd1
113094988	XM_026260573.1	chr1	25033771	25041246	-	113113684	XM_026280123.1	chr26	29559358	29566344	+	ENSDARG00000007477	fbxo8
113108714	XM_026272000.1	chr9	16582503	16595087	+	113053256	XM_026218128.1	chr34	17075799	17095067	-	ENSDARG00000007485	epc2
113111574	XM_026276448.1	chr12	19768843	19772191	-	113076930	XM_026249547.1	chr37	18069783	18073079	-	ENSDARG00000007490	adrb1
113111123	XM_026275605.1	chr11	15991291	16007695	+	113095908	XM_026261235.1	chr36	16053801	16066514	-	ENSDARG00000007494	st3gal8
113061806	XM_026231252.1	chr4	14764597	14797922	-	113048205	XM_026209839.1	chr29	15055315	15082553	-	ENSDARG00000007523	kmt2e
113105531	XM_026266631.1	chr7	6521948	6536193	+	113052263	XM_026216681.1	chr32	10005181	10015023	-	ENSDARG00000007526	ndufs2
113110231	XM_026274316.1	chr10	21600703	21603255	+	113071559	XM_026244912.1	chr35	21433771	21436095	+	ENSDARG00000007531	zcchc9
113107776	XM_026270482.1	chr8	15317246	15348364	+	113093958	XM_026259574.1	chr33	13113536	13140907	+	ENSDARG00000007560	sema3bl
113115048	XM_026282290.1	chr15	16689337	16698708	-	113058462	XM_026226388.1	chr40	14112479	14123193	-	ENSDARG00000007566	appbp2
113114051	XM_026280765.1	chr14	16624088	16626303	+	113091105	XM_026256542.1	chr39	17257073	17259461	+	ENSDARG00000007576	crybb1l1
113110982	XM_026275329.1	chr11	19804152	19819358	+	113055269	XM_026221433.1	chr36	12224095	12242356	-	ENSDARG00000007601	zmynd8
113095433	XM_026260959.1	chr3	13912160	13926118	+	113049376	XM_026211675.1	chr28	13439911	13448879	+	ENSDARG00000007603	stxbp2
113043774	XM_026203363.1	chr25	27182690	27381739	-	113067250	XM_026239585.1	chr50	18257613	18432481	+	ENSDARG00000007614	wwox
113062934	XM_026233034.1	chr4	7802470	7827658	-	113047800	XM_026209097.1	chr29	8076715	8099289	-	ENSDARG00000007639	cnot4b
113079639	XM_026251881.1	chr3	20490330	20508823	+	113044966	XM_026205024.1	chr28	20482208	20499536	+	ENSDARG00000007654	nsfa
113049056	XM_026211086.1	chr5	19332251	19337033	-	113079160	XM_026251367.1	chr30	23292478	23298188	-	ENSDARG00000007657	ccnh
113045703	XM_026206292.1	chr2	20321184	20347661	-	113078364	XM_026250685.1	chr27	21444529	21458790	-	ENSDARG00000007663	amph
113044340	XM_026204250.1	chr1	8416200	8451582	-	113051316	XM_026214934.1	chr26	7291929	7321437	-	ENSDARG00000007678	ttyh3b
113107654	XM_026270307.1	chr8	13614233	13616509	+	113076452	XM_026249124.1	chr33	11719551	11721918	+	ENSDARG00000007682	ppdpfa
113042267	XM_026200983.1	chr24	13235075	13244168	-	113066021	XM_026237584.1	chr49	13867242	13880513	-	ENSDARG00000007691	cul1b
113117624	XM_026286414.1	chr17	5692634	5695106	+	113060787	XM_026229967.1	chr42	5295620	5298073	+	ENSDARG00000007693	nfkbiab
113091728	XM_026257344.1	chr17	6851827	6853035	+	113060740	XM_026229890.1	chr42	6306719	6307938	+	ENSDARG00000007697	fabp7a
113039044	XM_026196916.1	chr21	3631490	3635783	-	113064448	XM_026235305.1	chr46	1675192	1679616	-	ENSDARG00000007708	nsa2
113110789	XM_026274973.1	chr11	23027008	23030370	+	113055033	XM_026220972.1	chr36	10069327	10072784	+	ENSDARG00000007715	lgsn
113049145	XM_026211212.1	chr5	15726326	15729295	+	113078032	XM_026250313.1	chr30	20556046	20558816	+	ENSDARG00000007720	sub1b
113049551	XM_026211983.1	chr5	13224214	13259829	-	113076315	XM_026248955.1	chr30	17979078	18011578	-	ENSDARG00000007723	efnb1
113115739	XM_026283310.1	chr16	29656070	29678161	-	113059257	XM_026227619.1	chr41	26954658	26977864	-	ENSDARG00000007727	rgl2
113121105	XM_026291347.1	chr20	9878136	9890443	-	113063037	XM_026233169.1	chr45	8524048	8540820	-	ENSDARG00000007737	zyg11
113115006	XM_026282190.1	chr15	17526591	17536119	+	113058499	XM_026226448.1	chr40	15096562	15110574	+	ENSDARG00000007744	tsr1
113106206	XM_026267886.1	chr7	24760431	24762732	+	113051518	XM_026215344.1	chr32	26274112	26276633	+	ENSDARG00000007745	uqcrfs1
113118333	XM_026287412.1	chr18	8638550	8668884	+	113061482	XM_026230625.1	chr43	8508661	8524983	+	ENSDARG00000007753	cpne2
113043192	XM_026202417.1	chr25	6624708	6629113	-	113066648	XM_026238585.1	chr50	3909939	3915010	+	ENSDARG00000007755	wdr61
113105658	XM_026266872.1	chr7	8723046	8726881	+	113051967	XM_026216169.1	chr32	7565953	7570128	-	ENSDARG00000007760	spg21
113060613	XM_026229685.1	chr4	9646455	9656371	-	113047838	XM_026209164.1	chr29	9738721	9746444	-	ENSDARG00000007764	klhdc10
113105315	XM_026266362.1	chr7	35822210	35824563	-	113051878	XM_026216043.1	chr32	37380788	37383070	-	ENSDARG00000007769	sult5a1
113120741	XM_026290754.1	chr20	22887932	22917998	+	113051046	XM_026214661.1	chr45	21930980	21951865	+	ENSDARG00000007774	vash2
113037757	XM_026195107.1	chr20	13192299	13204658	+	113063220	XM_026233459.1	chr45	11545432	11554474	+	ENSDARG00000007783	blk
113095111	XM_026260718.1	chr1	27299875	27305617	+	113073012	XM_026245911.1	chr26	31659940	31664384	+	ENSDARG00000007786	tmx2b
113049792	XM_026212433.1	chr5	28300817	28312928	-	113081961	XM_026253859.1	chr30	30004880	30024398	+	ENSDARG00000007791	ppp2r1ba
113044684	XM_026204860.1	chr1	326254	341407	-	113084203	XM_026254808.1	chr26	20625058	20645657	+	ENSDARG00000007804	gas6
113111783	XM_026276869.1	chr12	11066096	11094614	+	113056227	XM_026222831.1	chr37	11316310	11341089	+	ENSDARG00000007807	cyth3a
113056876	XM_026223783.1	chr13	19938423	19943896	-	113112563	XM_026278253.1	chr38	21595541	21602450	-	ENSDARG00000007808	zdhhc16a
113092691	XM_026258399.1	chr6	8744917	8755338	-	113050840	XM_026214203.1	chr31	7535378	7544317	-	ENSDARG00000007812	sp3b
113118652	XM_026287987.1	chr18	26485389	26493903	+	113061721	XM_026231105.1	chr43	26455277	26463285	+	ENSDARG00000007813	rnpepl1
113045933	XM_026206708.1	chr2	17305201	17328698	+	113117335	XM_026285950.1	chr27	18629592	18648829	+	ENSDARG00000007818	palm1b
113120734	XM_026290747.1	chr20	22856756	22861002	+	113051050	XM_026214666.1	chr45	22250929	22253679	+	ENSDARG00000007823	atf3
113110868	XM_026275109.1	chr11	9217114	9508397	-	113055520	XM_026221886.1	chr36	22601038	22870957	+	ENSDARG00000007824	camta1b
113118360	XM_026287461.1	chr18	9521454	9535273	+	113061451	XM_026230572.1	chr43	9314438	9325428	+	ENSDARG00000007825	map2k1
113049203	XM_026211349.1	chr5	17102210	17105969	+	113078901	XM_026251183.1	chr30	22014631	22018193	+	ENSDARG00000007836	ctsla
113116025	XM_026283848.1	chr16	23592880	23601049	-	113100259	XM_026265037.1	chr41	21369524	21379845	-	ENSDARG00000007842	MCHR2
113110068	XM_026274072.1	chr10	18949725	19047379	+	113054482	XM_026220065.1	chr35	17763953	17860426	+	ENSDARG00000007856	rtn4rl1a
113120077	XM_026289935.1	chr19	11025416	11031048	-	113062257	XM_026231984.1	chr44	9305699	9311697	-	ENSDARG00000007863	tra2a
113041529	XM_026200124.1	chr23	19090477	19096180	+	113065571	XM_026236916.1	chr48	20474892	20482361	-	ENSDARG00000007867	dazap2
113120453	XM_026290268.1	chr20	23029095	23047901	+	113051043	XM_026214654.1	chr45	22418632	22440034	+	ENSDARG00000007869	ehd3
113111507	XM_026276283.1	chr12	16057439	16063421	-	113090864	XM_026256465.1	chr37	16610339	16615884	+	ENSDARG00000007891	meox1
113120618	XM_026290549.1	chr20	28579529	28587401	-	113075270	XM_026247965.1	chr45	27508016	27517818	+	ENSDARG00000007901	crnkl1
113038797	XM_026196465.1	chr21	8678918	8746966	-	113064118	XM_026234703.1	chr46	7394342	7439991	-	ENSDARG00000007912	si:ch211-196i2.1
113107547	XM_026270141.1	chr8	16197611	16209751	+	113072096	XM_026245242.1	chr33	14899169	14907518	+	ENSDARG00000007923	ptpn1
113097520	XM_026262748.1	chr1	26674246	26676091	-	113039521	XM_026197814.1	chr26	31211392	31212910	-	ENSDARG00000007941	hmx4
113119958	XM_026289725.1	chr19	8239932	8245365	-	113062193	XM_026231845.1	chr44	6387414	6393821	-	ENSDARG00000007943	gabpb2a
113049825	XM_026212487.1	chr5	29035689	29040964	-	113069400	XM_026242484.1	chr30	29425305	29430645	+	ENSDARG00000007944	lhx1b
113042999	XM_026202077.1	chr25	3159284	3196478	-	113066616	XM_026238553.1	chr50	919014	953866	-	ENSDARG00000007950	itga11b
113116266	XM_026284325.1	chr16	13886539	13895163	-	113060174	XM_026229057.1	chr41	10835820	10842308	-	ENSDARG00000007959	hibadhb
113113719	XM_026280149.1	chr14	13222605	13226017	-	113057671	XM_026225127.1	chr39	13458880	13462875	-	ENSDARG00000007960	hnrnpaba
113119984	XM_026289776.1	chr19	8420557	8422052	+	113062212	XM_026231893.1	chr44	6568044	6570184	+	ENSDARG00000007971	cks1b
113118556	XM_026287828.1	chr18	21610890	21616787	+	113061817	XM_026231263.1	chr43	21577882	21588438	+	ENSDARG00000007982	onecut1
113041489	XM_026200060.1	chr23	16557458	16569084	+	113076023	XM_026248668.1	chr48	17405831	17406544	+	ENSDARG00000007988	masp2
113105704	XM_026266944.1	chr7	11200800	11201943	+	113052120	XM_026216465.1	chr32	12643996	12645297	+	ENSDARG00000007989	nedd8
113118661	XM_026287998.1	chr18	26342829	26355213	-	113061714	XM_026231092.1	chr43	26293219	26305876	-	ENSDARG00000007990	wt1b
113108832	XM_026272161.1	chr9	21673598	21687759	+	113053098	XM_026217780.1	chr34	21745564	21766955	+	ENSDARG00000007996	pou2f1b
113041467	XM_026200007.1	chr23	17110255	17111927	-	113065350	XM_026236576.1	chr48	17926372	17927946	-	ENSDARG00000008010	zgc:194189
113049293	XM_026211506.1	chr5	9062510	9086716	-	113074097	XM_026246823.1	chr30	13499352	13523506	-	ENSDARG00000008026	fam129bb
113089331	XM_026255981.1	chr6	2920884	2925028	+	113051007	XM_026214579.1	chr31	4186409	4190369	+	ENSDARG00000008030	myl9b
113049026	XM_026211039.1	chr5	4699679	4716489	+	113096088	XM_026261480.1	chr30	9093654	9110007	+	ENSDARG00000008032	sart3
113111132	XM_026275629.1	chr11	16362621	16393721	+	113095930	XM_026261276.1	chr36	15676144	15707323	-	ENSDARG00000008034	skib
113079553	XM_026251790.1	chr22	24615006	24616146	+	113064718	XM_026235598.1	chr47	5150214	5151429	-	ENSDARG00000008049	si:dkey-42i9.4
113120439	XM_026290246.1	chr20	23514790	23524491	+	113051026	XM_026214619.1	chr45	22874122	22883784	+	ENSDARG00000008060	scara3
113110100	XM_026274114.1	chr10	26030902	26037571	+	113054748	XM_026220521.1	chr35	24260434	24265453	-	ENSDARG00000008097	srsf9
113106073	XM_026267636.1	chr7	20041942	20066357	-	113051432	XM_026215178.1	chr32	21872829	21887810	-	ENSDARG00000008100	slc7a10a
113046865	XM_026207933.1	chr3	28828088	28833409	+	113044111	XM_026203742.1	chr28	27438891	27443405	+	ENSDARG00000008105	mettl2a
113041276	XM_026199716.1	chr23	22553312	22604065	-	113065632	XM_026237053.1	chr48	23528676	23543295	-	ENSDARG00000008107	src
113120864	XM_026290975.1	chr20	18771785	18777382	-	113062867	XM_026232904.1	chr45	17157039	17161592	-	ENSDARG00000008119	si:ch211-195d17.2
113111945	XM_026277216.1	chr12	5039627	5256780	-	113056339	XM_026223068.1	chr37	3833475	4003194	-	ENSDARG00000008127	pcdh15b
113098201	XM_026263192.1	chr1	32275168	32277010	+	113065056	XM_026236216.1	chr26	33624744	33626821	+	ENSDARG00000008131	sox1b
113118326	XM_026287404.1	chr18	8530481	8533171	-	113061489	XM_026230635.1	chr43	8423761	8425996	-	ENSDARG00000008133	foxl1
113118507	XM_026287742.1	chr18	16624894	16740915	+	113061841	XM_026231304.1	chr43	15386549	15482180	-	ENSDARG00000008140	kcnab1a
113049629	XM_026212141.1	chr5	21961408	21992531	-	113080467	XM_026252636.1	chr30	25034279	25057606	-	ENSDARG00000008153	serinc5
113038572	XM_026196085.1	chr21	14606022	14612994	-	113063973	XM_026234445.1	chr46	13017525	13023415	-	ENSDARG00000008155	sms
113115897	XM_026283617.1	chr16	27994272	27996683	-	113059546	XM_026228100.1	chr41	25517812	25521430	-	ENSDARG00000008165	caspa
113110246	XM_026274331.1	chr10	21438525	21443765	+	113054571	XM_026220205.1	chr35	21192863	21199972	+	ENSDARG00000008170	dbnla
113046730	XM_026207656.1	chr3	32664866	32667707	-	113044577	XM_026204676.1	chr28	29939982	29942815	+	ENSDARG00000008174	hoxb1a
113120561	XM_026290431.1	chr20	30923196	30944236	-	113068525	XM_026241258.1	chr45	29032494	29052888	-	ENSDARG00000008184	mia3
113109547	XM_026273165.1	chr10	2355235	2371253	-	113053997	XM_026219197.1	chr35	2002852	2020230	+	ENSDARG00000008186	syk
113105739	XM_026267001.1	chr7	10491125	10499720	+	113052150	XM_026216503.1	chr32	12001706	12011135	+	ENSDARG00000008188	sf1
113117519	XM_026286240.1	chr17	11646846	11660501	+	113113681	XM_026280073.1	chr42	10440273	10453168	+	ENSDARG00000008192	pank1a
113117483	XM_026286195.1	chr17	12145841	12167443	+	113079380	XM_026251632.1	chr42	10919859	10946406	+	ENSDARG00000008200	ugp2b
113117014	XM_026285367.1	chr17	27746956	27751302	-	113060397	XM_026229286.1	chr42	23521985	23525459	-	ENSDARG00000008203	pax1a
113037908	XM_026195230.1	chr20	19161057	19178514	+	113062800	XM_026232788.1	chr45	17576733	17627466	+	ENSDARG00000008209	myt1la
113099652	XM_026264540.1	chr17	7267873	7270816	-	113060723	XM_026229869.1	chr42	6665120	6669132	-	ENSDARG00000008212	kcnk13a
113106175	XM_026267843.1	chr7	22229179	22264946	-	113051687	XM_026215644.1	chr32	24068282	24096344	-	ENSDARG00000008224	vps35
113059558	XM_026228125.1	chr4	1633438	1638497	-	113047882	XM_026209231.1	chr29	1197849	1240959	-	ENSDARG00000008235	cog5
113041539	XM_026200134.1	chr23	19223182	19231983	+	113065555	XM_026236892.1	chr48	20349178	20357037	-	ENSDARG00000008237	sars
113109858	XM_026273666.1	chr10	14064481	14070928	-	113095391	XM_026260910.1	chr35	12789087	12795271	-	ENSDARG00000008243	cct8
113109993	XM_026273950.1	chr10	19572209	19589675	+	113054384	XM_026219908.1	chr35	18434350	18453529	+	ENSDARG00000008247	vezf1a
113098147	XM_026263094.1	chr20	21855524	21878478	-	113062842	XM_026232868.1	chr45	21031154	21052978	-	ENSDARG00000008249	ptchd4
113038408	XM_026195782.1	chr21	17790747	17805964	-	113063999	XM_026234480.1	chr46	16657960	16671392	-	ENSDARG00000008255	cnot6a
113042398	XM_026201251.1	chr24	17465984	17481534	-	113066178	XM_026237913.1	chr49	17493504	17508450	-	ENSDARG00000008275	klhl24b
113105821	XM_026267161.1	chr7	11744086	11752818	-	113052097	XM_026216415.1	chr32	13058340	13065626	-	ENSDARG00000008278	rcor2
113098179	XM_026263142.1	chr1	29261536	29276032	+	113064198	XM_026234871.1	chr26	33449489	33460857	+	ENSDARG00000008279	map2k7
113044186	XM_026203902.1	chr1	12334984	12343205	-	113107258	XM_026269637.1	chr26	823196	830823	-	ENSDARG00000008287	fam114a1
113042282	XM_026201011.1	chr24	13003426	13012603	+	113066011	XM_026237567.1	chr49	13617746	13628842	-	ENSDARG00000008292	eif2s3
113095039	XM_026260657.1	chr1	24972039	24974039	-	113112477	XM_026278127.1	chr26	29436749	29438698	-	ENSDARG00000008305	hand2
113095817	XM_026261187.1	chr6	25270416	25276710	-	113050461	XM_026213428.1	chr31	25963264	25970299	-	ENSDARG00000008310	ip6k2a
113106111	XM_026267713.1	chr7	20649924	20721535	-	113051449	XM_026215201.1	chr32	22503285	22547789	-	ENSDARG00000008322	ambra1a
113107043	XM_026269177.1	chr8	3990437	3997472	-	113081338	XM_026253429.1	chr33	3827282	3842728	+	ENSDARG00000008329	asic1a
113098980	XM_026264031.1	chr3	19716966	19741105	+	113047391	XM_026208747.1	chr28	19845868	19871569	+	ENSDARG00000008370	csnk1da
113057273	XM_026224545.1	chr13	7316327	7357709	-	113113068	XM_026279224.1	chr38	8577297	8610202	-	ENSDARG00000008372	spred2b
113078097	XM_026250394.1	chr3	17849786	17868942	-	113050199	XM_026212963.1	chr28	17686818	17716318	-	ENSDARG00000008377	epn2
113106061	XM_026267614.1	chr7	19710184	19719100	+	113051420	XM_026215167.1	chr32	21464025	21476810	+	ENSDARG00000008380	brd7
113091974	XM_026257659.1	chr3	17249581	17253168	-	113048399	XM_026210192.1	chr28	17131364	17136008	-	ENSDARG00000008383	arpc1a
113107032	XM_026269161.1	chr8	4310185	4324181	-	113080119	XM_026252341.1	chr33	4279596	4289887	-	ENSDARG00000008384	hdac6
113044985	XM_026205042.1	chr2	24353636	24369693	+	113119884	XM_026289601.1	chr27	24776774	24788168	+	ENSDARG00000008388	mmp14b
113043196	XM_026202421.1	chr25	6688422	6694576	-	113066644	XM_026238579.1	chr50	3846863	3852111	+	ENSDARG00000008395	snupn
113062313	XM_026232076.1	chr4	13276423	13415429	+	113048094	XM_026209616.1	chr29	13336499	13461567	+	ENSDARG00000008398	cacna1c
113099718	XM_026264649.1	chr22	23493691	23500770	-	113064753	XM_026235659.1	chr47	5750298	5779957	-	ENSDARG00000008407	tspan7b
113098183	XM_026263157.1	chr1	32302370	32360030	-	113065113	XM_026236346.1	chr26	33654656	33712965	-	ENSDARG00000008413	atp11a
113049567	XM_026212005.1	chr5	13459955	13472359	+	113076490	XM_026249184.1	chr30	18274452	18292905	+	ENSDARG00000008414	exoc3l2a
113069124	XM_026242117.1	chr23	11459506	11479432	-	113094756	XM_026260411.1	chr48	12372700	12395435	-	ENSDARG00000008434	bcl2l1
113063255	XM_026233512.1	chr4	12344345	12352951	-	113048126	XM_026209681.1	chr29	12443243	12450478	-	ENSDARG00000008439	atxn10
113118139	XM_026287072.1	chr18	1137519	1143480	+	113079198	XM_026251413.1	chr43	3429527	3435259	+	ENSDARG00000008447	fkbp4
113106224	XM_026267922.1	chr7	26395913	26403158	-	113051321	XM_026214945.1	chr32	28463544	28473690	-	ENSDARG00000008454	cpeb1b
113110802	XM_026274987.1	chr11	24004281	24011211	+	113055448	XM_026221764.1	chr36	23763191	23771985	+	ENSDARG00000008473	asb14a
113057195	XM_026224383.1	chr13	10025776	10044129	+	113112970	XM_026278986.1	chr38	11152501	11166751	+	ENSDARG00000008480	trmt61a
113106072	XM_026267635.1	chr7	20026310	20039975	+	113051428	XM_026215177.1	chr32	21851968	21870760	+	ENSDARG00000008485	lrp3
113044349	XM_026204268.1	chr1	7982341	8064377	-	113109179	XM_026272818.1	chr26	6763310	6866281	-	ENSDARG00000008487	dmd
113094514	XM_026260098.1	chr6	24093598	24098853	-	113050373	XM_026213283.1	chr31	24829013	24834649	-	ENSDARG00000008494	myl6
113119488	XM_026289018.1	chr19	23187901	23222240	+	113090774	XM_026256362.1	chr44	22090597	22123081	+	ENSDARG00000008503	glcci1
113108220	XM_026271114.1	chr9	31337955	31339942	-	113052914	XM_026217390.1	chr34	32022694	32025378	+	ENSDARG00000008540	sox21b
113110841	XM_026275062.1	chr11	10343190	10346888	+	113055492	XM_026221846.1	chr36	21503319	21507756	-	ENSDARG00000008542	yod1
113045380	XM_026205743.1	chr2	26986825	27016923	+	113121080	XM_026291316.1	chr27	27672382	27692210	+	ENSDARG00000008548	arhgap12a
113110175	XM_026274217.1	chr10	24445695	24458283	-	113078047	XM_026250325.1	chr35	23690248	23693621	-	ENSDARG00000008560	brap
113120849	XM_026290954.1	chr20	21194116	21202410	-	113062950	XM_026233053.1	chr45	20440485	20448259	-	ENSDARG00000008568	slc25a24
113121151	XM_026291409.1	chr20	10008890	10027950	+	113063043	XM_026233185.1	chr45	8653099	8687763	+	ENSDARG00000008573	fam20b
113056630	XM_026223408.1	chr13	32318416	32397636	-	113112320	XM_026277771.1	chr38	31156249	31224724	+	ENSDARG00000008575	lyst
113048858	XM_026210762.1	chr5	5679209	5690765	-	113091420	XM_026256937.1	chr30	9861012	9872411	-	ENSDARG00000008592	mtmr8
113078053	XM_026250328.1	chr20	20334701	20336162	-	113062977	XM_026233094.1	chr45	18968847	19036753	-	ENSDARG00000008593	nbas
113112051	XM_026277421.1	chr12	1756966	1764772	-	113056460	XM_026223263.1	chr37	719734	726448	+	ENSDARG00000008623	cops3
113044330	XM_026204233.1	chr1	8568458	8580301	-	113051303	XM_026214919.1	chr26	7431516	7442021	-	ENSDARG00000008637	mtp
113075016	XM_026247732.1	chr20	21063163	21080040	-	113062954	XM_026233059.1	chr45	20312365	20332163	-	ENSDARG00000008639	kifap3a
113105525	XM_026266622.1	chr7	6697054	6711959	+	113052272	XM_026216697.1	chr32	9822902	9837095	-	ENSDARG00000008660	coro1b
113108255	XM_026271173.1	chr9	29018499	29079148	-	113052933	XM_026217421.1	chr34	30649375	30705656	+	ENSDARG00000008662	fign
113044253	XM_026204055.1	chr1	14525706	14540828	-	113107484	XM_026270040.1	chr26	2247920	2259763	-	ENSDARG00000008674	chrnb2a
113120767	XM_026290796.1	chr20	20077010	20094887	+	113063092	XM_026233259.1	chr45	19414614	19430171	+	ENSDARG00000008678	snx3
113111552	XM_026276375.1	chr12	15499377	15518376	+	113056146	XM_026222690.1	chr37	15754378	15773571	+	ENSDARG00000008697	epas1a
113097515	XM_026262740.1	chr1	26918910	26922486	+	113075006	XM_026247748.1	chr26	31459054	31464521	+	ENSDARG00000008706	paip2b
113062995	XM_026233122.1	chr4	7990680	8029880	+	113048346	XM_026210121.1	chr29	8258637	8294893	+	ENSDARG00000008720	lmo3
113044532	XM_026204608.1	chr1	7010782	7031008	+	113093357	XM_026259188.1	chr26	5470470	5513178	+	ENSDARG00000008723	prkcba
113110754	XM_026274916.1	chr11	23411870	23424782	-	113055148	XM_026221163.1	chr36	8128199	8140655	+	ENSDARG00000008727	ranbp3a
113118280	XM_026287338.1	chr18	7669454	7679403	+	113061524	XM_026230688.1	chr43	7596789	7611151	+	ENSDARG00000008748	ube2na
113117199	XM_026285714.1	chr17	9816028	9825611	+	113094553	XM_026260126.1	chr42	9300034	9310643	+	ENSDARG00000008757	entpd6
113121136	XM_026291386.1	chr20	10539301	10542924	-	113063378	XM_026233714.1	chr45	9232030	9236009	-	ENSDARG00000008765	tmed5
113040027	XM_026198233.1	chr22	31199310	31245261	-	113065002	XM_026236090.1	chr47	10931456	10952903	-	ENSDARG00000008767	si:dkey-42p8.3
113097488	XM_026262707.1	chr6	11457931	11463690	+	113049908	XM_026212647.1	chr31	12179202	12186727	-	ENSDARG00000008772	cacng1a
113045673	XM_026206229.1	chr2	20991285	21001486	-	113118336	XM_026287421.1	chr27	21861595	21871271	-	ENSDARG00000008784	prpf4ba
113043389	XM_026202740.1	chr25	17583092	17588788	+	113066987	XM_026239158.1	chr50	12310168	12315971	+	ENSDARG00000008785	dldh
113041278	XM_026199720.1	chr23	22484166	22500975	-	113065635	XM_026237062.1	chr48	23467296	23482666	-	ENSDARG00000008788	camk1gb
113114175	XM_026280971.1	chr14	24018406	24019585	-	113058161	XM_026225835.1	chr39	25361752	25363233	-	ENSDARG00000008796	her5
113079399	XM_026251652.1	chr17	6934679	6937409	+	113060733	XM_026229883.1	chr42	6349645	6355059	+	ENSDARG00000008803	marcksb
113045829	XM_026206519.1	chr2	14639558	14643062	-	113116233	XM_026284264.1	chr27	16034900	16040697	-	ENSDARG00000008807	bokb
113114834	XM_026281890.1	chr15	19862191	19876487	-	113058542	XM_026226521.1	chr40	16660748	16678548	-	ENSDARG00000008808	eml2
113057312	XM_026224639.1	chr13	11654340	11665427	+	113112766	XM_026278608.1	chr38	16585379	16595714	-	ENSDARG00000008816	glud1a
113119949	XM_026289710.1	chr19	8009907	8027526	-	113062031	XM_026231532.1	chr44	6173969	6194168	-	ENSDARG00000008818	hsf1
113120917	XM_026291049.1	chr20	17383126	17393568	+	113062908	XM_026232974.1	chr45	15622585	15633302	+	ENSDARG00000008829	chga
113119512	XM_026289046.1	chr19	22383183	22388398	+	113090792	XM_026256387.1	chr44	21209625	21213205	+	ENSDARG00000008832	neu1
113049457	XM_026211823.1	chr5	9925809	9933094	+	113074575	XM_026247430.1	chr30	14385921	14393088	+	ENSDARG00000008840	hmbsa
113105552	XM_026266673.1	chr7	7800733	7858541	+	113052019	XM_026216261.1	chr32	8396692	8452394	-	ENSDARG00000008852	elp4
113045069	XM_026205203.1	chr2	26303272	26310530	+	113120109	XM_026289993.1	chr27	26846499	26854036	+	ENSDARG00000008858	cyp7b1
113119501	XM_026289032.1	chr19	22696517	22717974	-	113090770	XM_026256355.1	chr44	21632338	21651380	-	ENSDARG00000008859	mylipa
113120017	XM_026289825.1	chr19	12089953	12106131	-	113062305	XM_026232058.1	chr44	10530257	10539991	-	ENSDARG00000008861	tfap2e
113063276	XM_026233551.1	chr4	12411170	12459088	-	113048121	XM_026209668.1	chr29	12507726	12550291	-	ENSDARG00000008867	rap1b
113038592	XM_026196145.1	chr21	13276814	13293888	-	113064303	XM_026234996.1	chr46	11873038	11888666	-	ENSDARG00000008880	usp28
113113980	XM_026280633.1	chr14	23537213	23545025	-	113057959	XM_026225598.1	chr39	24906338	24913279	-	ENSDARG00000008884	hprt1
113044065	XM_026203657.1	chr1	33726771	33728973	+	113043303	XM_026202616.1	chr26	35508900	35510751	+	ENSDARG00000008886	msx1b
113110755	XM_026274922.1	chr11	23427357	23433211	-	113055146	XM_026221162.1	chr36	8121898	8127971	+	ENSDARG00000008890	ctns
113049571	XM_026212011.1	chr5	12870749	12886010	+	113076522	XM_026249218.1	chr30	18350025	18378955	+	ENSDARG00000008912	slc8a2a
113118499	XM_026287726.1	chr18	13971221	13975570	+	113061633	XM_026230924.1	chr43	12768748	12771474	+	ENSDARG00000008936	sec11a
113056717	XM_026223539.1	chr13	20849778	20861409	-	113112592	XM_026278295.1	chr38	22576149	22587305	-	ENSDARG00000008947	rtf1
113046014	XM_026206837.1	chr2	6036401	6055796	-	113038388	XM_026195757.1	chr27	6157450	6173197	-	ENSDARG00000008966	tbl1xr1b
113107397	XM_026269885.1	chr8	22300434	22319811	-	113070749	XM_026244171.1	chr33	20665858	20680983	-	ENSDARG00000008979	golga1
113108431	XM_026271559.1	chr9	20781580	20786101	-	113053129	XM_026217893.1	chr34	21147042	21151509	-	ENSDARG00000008982	casq2
113059593	XM_026228149.1	chr4	1548272	1559733	-	113047795	XM_026209088.1	chr29	1170923	1181264	-	ENSDARG00000008986	e2f7
113120784	XM_026290825.1	chr20	19455646	19461293	+	113062826	XM_026232839.1	chr45	17891971	17897203	+	ENSDARG00000009001	pdia6
113045770	XM_026206405.1	chr2	12382574	12449284	+	113115710	XM_026283267.1	chr27	14346728	14413595	+	ENSDARG00000009014	col11a1b
113116124	XM_026284038.1	chr16	21818857	21835071	-	113059145	XM_026227428.1	chr41	19277955	19285498	-	ENSDARG00000009018	rhbg
113037663	XM_026194969.1	chr20	2880204	2883881	+	113063492	XM_026233940.1	chr45	1890665	1894257	+	ENSDARG00000009020	cnr1
113092741	XM_026258435.1	chr6	8792293	8798088	-	113050836	XM_026214197.1	chr31	6623345	6628946	+	ENSDARG00000009021	chrna1
113116277	XM_026284341.1	chr16	14145172	14162038	-	113060184	XM_026229073.1	chr41	11079262	11096918	-	ENSDARG00000009023	ankrd28b
113044307	XM_026204156.1	chr1	9540556	9603045	+	113105852	XM_026267204.1	chr26	7736577	7787733	+	ENSDARG00000009026	ank2a
113042385	XM_026201211.1	chr24	18132810	18169200	-	113066159	XM_026237866.1	chr49	17774135	17828610	-	ENSDARG00000009031	tnikb
113095084	XM_026260700.1	chr6	24583102	24588864	+	113050415	XM_026213347.1	chr31	25269843	25275855	+	ENSDARG00000009094	gata2b
113120698	XM_026290664.1	chr20	24155679	24162287	+	113071849	XM_026245152.1	chr45	23418065	23423303	+	ENSDARG00000009106	serinc1
113121137	XM_026291388.1	chr20	10535877	10538037	-	113063377	XM_026233712.1	chr45	9226427	9229581	-	ENSDARG00000009113	pigc
113049595	XM_026212073.1	chr5	14030693	14032655	-	113076976	XM_026249554.1	chr30	18864183	18866823	-	ENSDARG00000009121	chrm1b
113120756	XM_026290777.1	chr20	20805028	20808910	-	113062814	XM_026232805.1	chr45	20139449	20146975	-	ENSDARG00000009123	sele
113121016	XM_026291217.1	chr20	15534941	15539391	-	113063307	XM_026233604.1	chr45	13711846	13716573	-	ENSDARG00000009131	slc10a4
113120585	XM_026290491.1	chr20	31049533	31052181	-	113077239	XM_026249683.1	chr45	29133228	29135629	-	ENSDARG00000009134	hlx1
113057427	XM_026224844.1	chr13	1472707	1488358	-	113113109	XM_026279278.1	chr38	4094876	4108490	+	ENSDARG00000009136	tp53bp2a
113121026	XM_026291234.1	chr20	14043380	14082789	+	113063358	XM_026233672.1	chr45	12213466	12262932	+	ENSDARG00000009142	ppp1r13bb
113107480	XM_026270032.1	chr8	21278306	21281007	+	113093781	XM_026259348.1	chr33	19111259	19113188	+	ENSDARG00000009153	pla2g1b
113049183	XM_026211309.1	chr5	16434260	16440029	+	113078620	XM_026250945.1	chr30	21308192	21314697	+	ENSDARG00000009169	mob1ba
113106471	XM_026268416.1	chr7	39522360	39535043	-	113051859	XM_026216013.1	chr32	42092018	42112413	-	ENSDARG00000009170	ctr9
113119389	XM_026288837.1	chr19	16365609	16428991	+	113091766	XM_026257396.1	chr44	14537202	14605218	+	ENSDARG00000009194	col16a1
113094825	XM_026260469.1	chr6	24402832	24414188	+	113050390	XM_026213313.1	chr31	25131156	25144134	+	ENSDARG00000009208	prkcda
113113974	XM_026280620.1	chr14	23477349	23488699	-	113057961	XM_026225600.1	chr39	24848677	24860634	-	ENSDARG00000009209	slc9a6a
113094478	XM_026260088.1	chr12	22314494	22324425	+	113055940	XM_026222331.1	chr37	20299300	20309339	+	ENSDARG00000009214	mfsd13a
113111765	XM_026276828.1	chr12	11760703	11779091	-	113056243	XM_026222856.1	chr37	11812664	11827677	-	ENSDARG00000009217	tom1l2
113108752	XM_026272043.1	chr9	12915525	12919557	+	113053784	XM_026219047.1	chr34	13174044	13176492	+	ENSDARG00000009242	fev
113069487	XM_026242587.1	chr17	6568557	6572030	+	113060762	XM_026229929.1	chr42	6068345	6071931	+	ENSDARG00000009253	RTRAF
113114862	XM_026281936.1	chr15	18161650	18164641	+	113058512	XM_026226476.1	chr40	15671132	15676070	+	ENSDARG00000009273	ppm1da
113048748	XM_026210576.1	chr5	295501	303741	+	113084607	XM_026254922.1	chr30	33111381	33133651	+	ENSDARG00000009280	smyd1a
113049710	XM_026212289.1	chr5	24874446	24923588	-	113080013	XM_026252293.1	chr30	27841684	27870068	-	ENSDARG00000009281	dnm1b
113119090	XM_026288280.1	chr19	29733399	29736262	+	113068348	XM_026241071.1	chr44	26983572	26984674	+	ENSDARG00000009285	ube2e1
113043575	XM_026203043.1	chr25	21458546	21504630	-	113067095	XM_026239345.1	chr50	15228079	15273128	-	ENSDARG00000009299	dusp8a
113046743	XM_026207690.1	chr3	29986661	29992561	-	113047934	XM_026209361.1	chr28	30308739	30351160	+	ENSDARG00000009311	pvalb6
113100269	XM_026265049.1	chr1	26495155	26504838	-	113076566	XM_026249288.1	chr26	31115511	31126212	-	ENSDARG00000009315	clgn
113049524	XM_026211938.1	chr5	12129967	12142436	+	113075972	XM_026248619.1	chr30	16608908	16622762	+	ENSDARG00000009336	aif1l
113111583	XM_026276464.1	chr12	19863512	19882340	+	113076927	XM_026249543.1	chr37	18202019	18220487	+	ENSDARG00000009341	nrap
113042186	XM_026200810.1	chr24	7967125	7981119	+	113066120	XM_026237780.1	chr49	10507189	10517188	-	ENSDARG00000009342	txndc5
113105756	XM_026267027.1	chr7	12970083	12982577	+	113052034	XM_026216295.1	chr32	14589679	14601579	+	ENSDARG00000009346	caprin1a
113091533	XM_026257114.1	chr6	7063921	7070658	-	113050925	XM_026214390.1	chr31	5522489	5527052	-	ENSDARG00000009350	atg3
113045477	XM_026205873.1	chr2	23508673	23524269	-	113119525	XM_026289071.1	chr27	24123522	24137821	-	ENSDARG00000009372	diras1b
113098149	XM_026263095.1	chr10	17215831	17234371	+	113073189	XM_026246064.1	chr35	16007876	16018902	+	ENSDARG00000009387	robo4
113107207	XM_026269552.1	chr8	10540485	10544480	+	113069900	XM_026243011.1	chr33	9704977	9710608	+	ENSDARG00000009390	npl
113110272	XM_026274361.1	chr10	22026187	22056525	+	113054611	XM_026220270.1	chr35	21585365	21611264	+	ENSDARG00000009401	vcanb
113049048	XM_026211080.1	chr5	19469701	19540673	-	113079191	XM_026251436.1	chr30	23398811	23456586	-	ENSDARG00000009418	mef2cb
113108684	XM_026271959.1	chr9	14171166	14175733	-	113053194	XM_026218018.1	chr34	19467427	19473217	+	ENSDARG00000009430	tmem30c
113046460	XM_026207309.1	chr2	11312759	11324884	-	113115453	XM_026283031.1	chr27	13736454	13745784	-	ENSDARG00000009436	ubxn7
113092742	XM_026258451.1	chr6	8799163	8801504	-	113050835	XM_026214196.1	chr31	6617392	6619956	+	ENSDARG00000009447	atp5g3b
113110402	XM_026274596.1	chr10	9113411	9120783	+	113054135	XM_026219482.1	chr35	7945068	7954054	+	ENSDARG00000009459	slc35e4
113107482	XM_026270034.1	chr8	21304914	21312990	+	113093787	XM_026259353.1	chr33	19470947	19475301	+	ENSDARG00000009470	hnf1a
113095110	XM_026260717.1	chr1	27296919	27299517	-	113073085	XM_026246014.1	chr26	31656627	31659582	-	ENSDARG00000009472	med19b
113107636	XM_026270282.1	chr8	13858307	13867957	+	113076467	XM_026249152.1	chr33	11965354	11980113	+	ENSDARG00000009473	ppardb
113046108	XM_026206980.1	chr2	2813510	2818936	-	113095723	XM_026261067.1	chr27	2746705	2751977	-	ENSDARG00000009484	arf1
113045990	XM_026206809.1	chr2	7528523	7543020	-	113114550	XM_026281447.1	chr27	7651072	7664829	+	ENSDARG00000009488	gipc2
113120954	XM_026291110.1	chr20	16877005	16989119	+	113063144	XM_026233342.1	chr45	15177558	15230260	+	ENSDARG00000009499	syne1a
113041224	XM_026199641.1	chr23	25573883	25584105	+	113065422	XM_026236648.1	chr48	25525899	25536957	+	ENSDARG00000009524	rnf150b
113056948	XM_026223905.1	chr13	16783756	16790950	-	113112666	XM_026278424.1	chr38	18257886	18264576	-	ENSDARG00000009525	tial1
113068857	XM_026241723.1	chr23	12585894	12632199	+	113068367	XM_026241092.1	chr48	13480025	13527437	+	ENSDARG00000009549	ubr4
113113901	XM_026280448.1	chr14	21886802	21889049	-	113057707	XM_026225199.1	chr39	23406593	23408916	-	ENSDARG00000009550	foxi3b
113038519	XM_026196021.1	chr21	15229467	15232656	+	113064360	XM_026235125.1	chr46	13644397	13647993	+	ENSDARG00000009553	gng3
113108331	XM_026271331.1	chr9	25231851	25307665	+	113053005	XM_026217587.1	chr34	25562612	25644682	+	ENSDARG00000009567	spegb
113121249	XM_026291558.1	chr20	5972664	5988367	+	113063422	XM_026233801.1	chr45	4833115	4854629	+	ENSDARG00000009585	papola
113119097	XM_026288293.1	chr19	29751363	29757672	+	113119087	XM_026288277.1	chr44	26999974	27003292	+	ENSDARG00000009594	nr1d2b
113060094	XM_026228924.1	chr4	3530270	3537134	-	113071858	XM_026245161.1	chr29	3303292	3309761	-	ENSDARG00000009607	ccnc
113111500	XM_026276271.1	chr12	17364330	17394356	+	113070163	XM_026243375.1	chr37	16937664	16940884	+	ENSDARG00000009624	UTS2R
113042625	XM_026201605.1	chr24	21115354	21122345	-	113092790	XM_026258529.1	chr49	20798321	20816468	-	ENSDARG00000009626	nrbp2b
113120310	XM_026290210.1	chr19	9467910	9472986	+	113062179	XM_026231824.1	chr44	7705571	7714688	+	ENSDARG00000009637	rcvrn3
113065092	XM_026236271.1	chr4	844526	847344	+	113047784	XM_026209074.1	chr29	860473	863703	+	ENSDARG00000009657	fgfr1op2
113099647	XM_026264534.1	chr6	19237443	19343377	+	113050581	XM_026213695.1	chr31	20032228	20143339	+	ENSDARG00000009677	dlg1
113107172	XM_026269483.1	chr8	6956154	6993341	-	113071768	XM_026245070.1	chr33	6148259	6206824	-	ENSDARG00000009681	med27
113044438	XM_026204432.1	chr1	17036437	17040241	-	113105534	XM_026266682.1	chr26	4237274	4240401	-	ENSDARG00000009685	ppa2
113120993	XM_026291177.1	chr20	14740642	14786000	-	113063325	XM_026233637.1	chr45	12719324	12759220	-	ENSDARG00000009689	daam1b
113078109	XM_026250416.1	chr3	17677640	17712067	+	113050166	XM_026212903.1	chr28	17524753	17557159	+	ENSDARG00000009693	llgl1
113069355	XM_026242364.1	chr11	4299620	4312733	-	113054979	XM_026220842.1	chr36	3609102	3625256	-	ENSDARG00000009724	rpn2
113110605	XM_026274718.1	chr11	20007305	20010156	+	113055623	XM_026222041.1	chr36	11909881	11915210	-	ENSDARG00000009727	twf2b
113069391	XM_026242456.1	chr11	5378218	5452568	-	113055095	XM_026221070.1	chr36	5729446	5803017	-	ENSDARG00000009733	kif21b
113045325	XM_026205639.1	chr2	28879197	28901427	-	113113645	XM_026280022.1	chr27	29873478	29899380	-	ENSDARG00000009735	gigfy2
113108401	XM_026271521.1	chr9	23530689	23557948	+	113053056	XM_026217708.1	chr34	23625670	23650820	+	ENSDARG00000009738	cacnb4a
113045788	XM_026206439.1	chr2	11326338	11333746	-	113115463	XM_026283048.1	chr27	13750448	13755752	-	ENSDARG00000009740	ppp1r7
113049357	XM_026211640.1	chr5	10933587	10939539	-	113075384	XM_026248088.1	chr30	15422632	15434823	-	ENSDARG00000009745	fbxw2
113120835	XM_026290927.1	chr20	21588192	21589674	+	113062856	XM_026232883.1	chr45	20802801	20804418	+	ENSDARG00000009753	sf3b6
113111196	XM_026275721.1	chr11	17466038	17473915	-	113055208	XM_026221266.1	chr36	14850784	14857614	+	ENSDARG00000009754	zc3h11a
113049844	XM_026212512.1	chr5	29434081	29456627	+	113083785	XM_026254709.1	chr30	28980727	29000026	-	ENSDARG00000009764	srek1
113038573	XM_026196086.1	chr21	14599799	14605547	-	113063974	XM_026234447.1	chr46	13009511	13016135	-	ENSDARG00000009771	ppme1
113092063	XM_026257676.1	chr6	7741948	7770696	-	113050886	XM_026214306.1	chr31	6306316	6336967	-	ENSDARG00000009782	myh11a
113109280	XM_026272906.1	chr9	23202791	23233453	+	113053066	XM_026217725.1	chr34	23211906	23250171	+	ENSDARG00000009783	dirc2
113057188	XM_026224358.1	chr13	10077567	10112772	+	113112964	XM_026278964.1	chr38	11194543	11226836	+	ENSDARG00000009796	klc1a
113092599	XM_026258261.1	chr10	20641926	20644733	+	113054526	XM_026220136.1	chr35	19549469	19553028	+	ENSDARG00000009806	smfn
113116011	XM_026283828.1	chr16	24038692	24041614	+	113059180	XM_026227479.1	chr41	21784664	21787963	+	ENSDARG00000009823	pou3f1
113118648	XM_026287982.1	chr18	26544989	26552789	+	113061277	XM_026230312.1	chr43	26529156	26538154	+	ENSDARG00000009825	mmp23bb
113098703	XM_026263738.1	chr6	17251337	17268130	-	113050639	XM_026213834.1	chr31	18523477	18539105	-	ENSDARG00000009830	hdlbpa
113108853	XM_026272196.1	chr9	12054463	12095978	-	113053605	XM_026218752.1	chr34	12333969	12372094	-	ENSDARG00000009839	fam117bb
113038983	XM_026196813.1	chr21	5749103	5757664	+	113095284	XM_026260858.1	chr46	3287905	3297291	+	ENSDARG00000009851	wdr41
113042321	XM_026201079.1	chr24	10619447	10628761	-	113066090	XM_026237719.1	chr49	723357	734811	+	ENSDARG00000009868	dcaf11
113112062	XM_026277435.1	chr12	944056	958728	+	113056448	XM_026223239.1	chr37	1431132	1445623	-	ENSDARG00000009870	mapk8b
113040979	XM_026199216.1	chr23	2755210	2761233	+	113068663	XM_026241469.1	chr48	44659	50931	-	ENSDARG00000009886	rnf114
113070559	XM_026243958.1	chr23	16266707	16330521	-	113065280	XM_026236523.1	chr48	17092034	17129934	-	ENSDARG00000009899	znf385a
113045639	XM_026206144.1	chr2	10284772	10291288	+	113114648	XM_026281554.1	chr27	11922965	11929677	+	ENSDARG00000009922	dmbx1a
113093083	XM_026258932.1	chr10	12732378	12812703	-	113053895	XM_026219074.1	chr35	11325644	11410468	-	ENSDARG00000009930	cadm2a
113049560	XM_026211995.1	chr5	13378147	13387760	+	113076450	XM_026249119.1	chr30	18194201	18203459	+	ENSDARG00000009939	micu2
113043340	XM_026202654.1	chr25	15643196	15665552	+	113066922	XM_026239055.1	chr50	10838077	10855883	+	ENSDARG00000009941	erc1a
113110768	XM_026274942.1	chr11	22781949	22790788	+	113055045	XM_026220988.1	chr36	9866714	9871640	+	ENSDARG00000009942	cdc6
113117735	XM_026286633.1	chr17	2087877	2095330	-	113060834	XM_026230047.1	chr42	2624700	2631665	+	ENSDARG00000009949	fndc4b
113049695	XM_026212265.1	chr5	24455221	24459690	-	113079836	XM_026252063.1	chr30	27252715	27257362	-	ENSDARG00000009950	edf1
113108836	XM_026272172.1	chr9	21705614	21719570	+	113053095	XM_026217777.1	chr34	21784030	21799596	+	ENSDARG00000009953	med14
113115080	XM_026282349.1	chr15	16292582	16325861	+	113058436	XM_026226341.1	chr40	13759940	13791632	+	ENSDARG00000009958	cbl
113115860	XM_026283541.1	chr16	28566546	28582180	+	113059199	XM_026227529.1	chr41	25955514	25968362	+	ENSDARG00000009961	rundc3b
113040036	XM_026198255.1	chr22	31289416	31310832	-	113064999	XM_026236084.1	chr47	10982838	11013180	-	ENSDARG00000010002	gna11a
113042562	XM_026201504.1	chr24	20696185	20702884	+	113045039	XM_026205154.1	chr49	20407268	20413982	+	ENSDARG00000010008	vim
113108107	XM_026270924.1	chr9	14356230	14362396	-	113053202	XM_026218032.1	chr34	19276563	19280554	+	ENSDARG00000010010	trim13
113106130	XM_026267756.1	chr7	22672211	22676844	+	113051642	XM_026215556.1	chr32	22898272	22902076	-	ENSDARG00000010021	grpel1
113118547	XM_026287803.1	chr18	20670651	20967139	-	113061814	XM_026231254.1	chr43	20773817	20946866	-	ENSDARG00000010029	spon1a
113049271	XM_026211472.1	chr5	10637972	10648524	-	113075158	XM_026247867.1	chr30	15145180	15154815	-	ENSDARG00000010031	ssh1b
113115913	XM_026283646.1	chr16	27777857	27784174	-	113059569	XM_026228135.1	chr41	25273411	25280947	-	ENSDARG00000010032	cmtm7
113070353	XM_026243636.1	chr5	38402792	38446057	+	113071072	XM_026244459.1	chr30	513712	561842	+	ENSDARG00000010042	dnm1a
113041076	XM_026199375.1	chr23	7659210	7719189	-	113093000	XM_026258818.1	chr48	7959319	8029928	-	ENSDARG00000010052	ndrg3b
113120455	XM_026290272.1	chr20	23110453	23143679	-	113051039	XM_026214650.1	chr45	22484157	22508639	-	ENSDARG00000010059	itpkb
113107334	XM_026269760.1	chr8	24392604	24434519	+	113070691	XM_026244082.1	chr33	23817060	23859858	+	ENSDARG00000010070	adam9
113111617	XM_026276552.1	chr12	21307576	21728321	+	113055963	XM_026222362.1	chr37	19834846	20030667	+	ENSDARG00000010083	rbfox3a
113038237	XM_026195515.1	chr21	28860550	28872905	-	113063826	XM_026234179.1	chr46	24301287	24319925	-	ENSDARG00000010085	p4ha2
113111801	XM_026276890.1	chr12	10765748	10772001	+	113056205	XM_026222799.1	chr37	11036487	11050251	+	ENSDARG00000010098	pank1b
113048972	XM_026210960.1	chr5	3252783	3255755	+	113075829	XM_026248489.1	chr30	8379540	8384058	-	ENSDARG00000010108	bri3bp
113070556	XM_026243953.1	chr23	16197003	16201390	-	113065476	XM_026236727.1	chr48	17045213	17047881	-	ENSDARG00000010124	sp5l
113038169	XM_026195402.1	chr21	23923107	24058376	+	113070059	XM_026243218.1	chr46	19728428	19877750	+	ENSDARG00000010132	dacha
113056929	XM_026223874.1	chr13	18680103	18699486	+	113112625	XM_026278351.1	chr38	20286724	20306802	+	ENSDARG00000010137	ldb1a
113045931	XM_026206705.1	chr2	17277981	17289839	+	113117319	XM_026285925.1	chr27	18608526	18619589	+	ENSDARG00000010144	plppr3a
113038909	XM_026196707.1	chr21	4124382	4129733	+	113097282	XM_026262523.1	chr46	2001288	2007608	+	ENSDARG00000010149	atp5a1
113056864	XM_026223768.1	chr13	19739205	19747252	+	113112531	XM_026278196.1	chr38	21378471	21389337	+	ENSDARG00000010154	vstm4a
113042148	XM_026200738.1	chr24	1086451	1109209	-	113065988	XM_026237522.1	chr49	8286639	8341634	-	ENSDARG00000010155	abi1a
113046961	XM_026208131.1	chr3	27314755	27318528	-	113043310	XM_026202586.1	chr28	25970077	25977976	-	ENSDARG00000010160	rps15a
113099580	XM_026264437.1	chr24	14694319	14698277	-	113066302	XM_026238175.1	chr49	14930604	14934692	-	ENSDARG00000010169	myd88
113117278	XM_026285855.1	chr17	19805157	19850218	+	113060580	XM_026229602.1	chr42	16865369	16936312	+	ENSDARG00000010181	asap2a
113042154	XM_026200758.1	chr24	919198	1010777	+	113065996	XM_026237544.1	chr49	8144526	8205792	+	ENSDARG00000010186	myo3a
113046220	XM_026207158.1	chr2	28602492	28631278	-	113113809	XM_026280294.1	chr27	29461960	29489529	-	ENSDARG00000010192	pax3a
113094078	XM_026259736.1	chr6	23646356	23654939	-	113050349	XM_026213227.1	chr31	24373920	24381977	-	ENSDARG00000010194	eif4bb
113118366	XM_026287473.1	chr18	9694747	9712029	+	113061447	XM_026230568.1	chr43	9480153	9502322	+	ENSDARG00000010207	smad3b
113115288	XM_026282755.1	chr15	11815679	11820325	-	113058583	XM_026226612.1	chr40	7103323	7107966	-	ENSDARG00000010231	ppm1na
113038403	XM_026195775.1	chr21	17919426	17923583	-	113063992	XM_026234471.1	chr46	16820026	16828401	-	ENSDARG00000010238	rbm22
113042387	XM_026201220.1	chr24	18126090	18127536	-	113066162	XM_026237879.1	chr49	17767105	17768825	-	ENSDARG00000010244	rpl22l1
113047281	XM_026208638.1	chr3	23406090	23410496	+	113045754	XM_026206394.1	chr28	21871677	21876383	+	ENSDARG00000010246	prmt1
113049185	XM_026211311.1	chr5	16484254	16489703	+	113078649	XM_026250977.1	chr30	21359862	21364391	+	ENSDARG00000010248	wdr54
113107196	XM_026269534.1	chr8	7713727	7728529	+	113049246	XM_026211418.1	chr33	6788159	6804162	+	ENSDARG00000010252	jak3
113097630	XM_026262901.1	chr6	23562166	23569944	+	113050345	XM_026213219.1	chr31	24294331	24301140	+	ENSDARG00000010255	bin2b
113120082	XM_026289945.1	chr19	10989294	11019059	-	113062255	XM_026231979.1	chr44	9275160	9299846	-	ENSDARG00000010266	igf2bp3
113045497	XM_026205899.1	chr2	13154198	13211288	-	113115806	XM_026283439.1	chr27	14827714	14988931	-	ENSDARG00000010267	dpydb
113043446	XM_026202853.1	chr25	16798149	16801402	-	113066970	XM_026239135.1	chr50	11706901	11710184	-	ENSDARG00000010270	fezf1
113120750	XM_026290771.1	chr20	20875797	20879521	-	113062963	XM_026233072.1	chr45	20224123	20227549	-	ENSDARG00000010276	ptgs2b
113108398	XM_026271501.1	chr9	23570161	23640455	+	113053052	XM_026217677.1	chr34	23668019	23736474	+	ENSDARG00000010280	clasp1a
113108787	XM_026272105.1	chr9	18850312	18879527	-	113053389	XM_026218373.1	chr34	14718494	14745730	+	ENSDARG00000010281	xpo4
113111897	XM_026277087.1	chr12	6989262	7017076	+	113056505	XM_026223290.1	chr37	5944570	5958288	+	ENSDARG00000010296	kcnh6b
113108300	XM_026271254.1	chr9	27262707	27289365	+	113052977	XM_026217538.1	chr34	27390703	27411785	+	ENSDARG00000010300	traf3ip1
113121064	XM_026291292.1	chr20	12194796	12208927	-	113063269	XM_026233528.1	chr45	10634950	10647735	+	ENSDARG00000010301	b4galt6
113107849	XM_026270633.1	chr8	29536025	29566789	+	113097231	XM_026262437.1	chr33	29236382	29258289	+	ENSDARG00000010316	qars
113108545	XM_026271733.1	chr9	19658248	19661456	-	113053165	XM_026217951.1	chr34	20003751	20007265	-	ENSDARG00000010317	gpr183a
113108731	XM_026272015.1	chr9	14021762	14031524	-	113053181	XM_026217997.1	chr34	19600358	19609707	+	ENSDARG00000010318	srpx
113042547	XM_026201481.1	chr24	20612544	20616261	-	113045035	XM_026205150.1	chr49	20357120	20361279	-	ENSDARG00000010350	c1ql3a
113044814	XM_026204982.1	chr1	1790206	1792590	+	113098669	XM_026263729.1	chr26	18056950	18059040	-	ENSDARG00000010376	slc5a3a
113045811	XM_026206477.1	chr2	13554188	13558230	-	113116180	XM_026284153.1	chr27	15701008	15704593	-	ENSDARG00000010381	rnf2
113092340	XM_026257914.1	chr13	27373176	27398666	-	113112429	XM_026277993.1	chr38	27064801	27091272	-	ENSDARG00000010400	lrrfip2
113120904	XM_026291036.1	chr20	17550562	17570335	+	113062898	XM_026232960.1	chr45	15869730	15889766	+	ENSDARG00000010407	ppp4r4
113106928	XM_026268972.1	chr8	2268986	2306930	+	113052753	XM_026217181.1	chr33	2215911	2258139	+	ENSDARG00000010408	igsf9b
113116364	XM_026284485.1	chr16	16757190	16769637	-	113059944	XM_026228657.1	chr41	13171368	13182508	-	ENSDARG00000010411	epn1
113108127	XM_026270961.1	chr9	17988015	17991193	-	113053333	XM_026218256.1	chr34	15654190	15657691	+	ENSDARG00000010432	eaf2
113108563	XM_026271766.1	chr9	19132512	19138491	-	113053411	XM_026218406.1	chr34	14227760	14233656	-	ENSDARG00000010437	fam46c
113043980	XM_026203531.1	chr1	30405534	30409505	+	113101078	XM_026265541.1	chr26	36605988	36608031	+	ENSDARG00000010442	rnf11a
113118262	XM_026287309.1	chr18	7204563	7211723	-	113061222	XM_026230262.1	chr43	7060363	7064767	-	ENSDARG00000010445	trabd
113061790	XM_026231231.1	chr4	14716216	14719151	+	113048211	XM_026209858.1	chr29	15002513	15006777	+	ENSDARG00000010454	guca1a
113045082	XM_026205223.1	chr2	27163875	27178913	-	113120983	XM_026291159.1	chr27	27848459	27864607	-	ENSDARG00000010472	atp1a2a
113113659	XM_026280043.1	chr14	8613167	8617092	-	113069563	XM_026242715.1	chr39	8338194	8345929	-	ENSDARG00000010477	p2rx3a
113094108	XM_026259777.1	chr20	29728126	29732166	-	113081521	XM_026253594.1	chr45	30671758	30675515	-	ENSDARG00000010478	hsp90aa1.1
113040174	XM_026198468.1	chr22	26055653	26060842	+	113064805	XM_026235746.1	chr47	7019390	7024239	+	ENSDARG00000010481	bzw1a
113115058	XM_026282311.1	chr15	16595406	16603619	+	113058455	XM_026226380.1	chr40	14025080	14036485	+	ENSDARG00000010487	sae1
113041461	XM_026199998.1	chr23	17148604	17178095	+	113065625	XM_026237040.1	chr48	17971380	17999714	+	ENSDARG00000010515	dvl1a
113041927	XM_026200508.1	chr24	15355499	15357678	+	113066267	XM_026238114.1	chr49	15547398	15549501	+	ENSDARG00000010516	rpl21
113110870	XM_026275123.1	chr11	9134574	9157961	-	113055524	XM_026221896.1	chr36	22883553	22903810	+	ENSDARG00000010519	per3
113038804	XM_026196477.1	chr21	8482279	8491331	-	113064126	XM_026234712.1	chr46	6378141	6387273	-	ENSDARG00000010524	si:ch211-282j22.3
113040018	XM_026198206.1	chr22	31513391	31521377	+	113064989	XM_026236063.1	chr47	11314937	11317738	+	ENSDARG00000010531	scamp4
113113982	XM_026280635.1	chr14	23490190	23494681	+	113057965	XM_026225606.1	chr39	24862174	24865438	+	ENSDARG00000010553	mmgt1
113042466	XM_026201345.1	chr24	16748087	16754178	-	113066212	XM_026238013.1	chr49	16837048	16841283	-	ENSDARG00000010555	pdha1b
113111994	XM_026277319.1	chr12	4408489	4416033	+	113056394	XM_026223163.1	chr37	2554972	2573464	+	ENSDARG00000010556	mmp25b
113037770	XM_026195121.1	chr20	12698256	12706681	+	113063265	XM_026233521.1	chr45	11108192	11116058	+	ENSDARG00000010565	aqp4
113042268	XM_026200985.1	chr24	13222838	13234688	+	113066022	XM_026237585.1	chr49	13852858	13866519	+	ENSDARG00000010571	ezh2
113106958	XM_026269047.1	chr8	1327309	1334678	-	113052745	XM_026217174.1	chr33	507714	514769	+	ENSDARG00000010572	slc25a25a
113049478	XM_026211867.1	chr7	14266041	14268760	+	113052331	XM_026216787.1	chr32	15547975	15553017	+	ENSDARG00000010596	slc7a6os
113105944	XM_026267347.1	chr7	15739653	15770542	+	113052281	XM_026216707.1	chr32	16586299	16611803	+	ENSDARG00000010601	mtmr10
113110239	XM_026274326.1	chr10	21485058	21488887	+	113054577	XM_026220215.1	chr35	21255298	21258689	+	ENSDARG00000010603	kctd9b
113071335	XM_026244698.1	chr15	19477790	19483597	-	113058523	XM_026226484.1	chr40	16329225	16335701	-	ENSDARG00000010610	sarm1
113113916	XM_026280469.1	chr14	22344409	22350836	-	113057906	XM_026225495.1	chr39	23700874	23707079	-	ENSDARG00000010625	clic2
113046729	XM_026207654.1	chr3	32728700	32731419	-	113044566	XM_026204654.1	chr28	29876740	29878799	+	ENSDARG00000010630	hoxb6a
113109703	XM_026273435.1	chr10	9644818	9656641	+	113054123	XM_026219462.1	chr35	8579278	8591457	+	ENSDARG00000010641	slc20a1b
113118616	XM_026287921.1	chr18	23423632	23530022	-	113061696	XM_026231044.1	chr43	24038526	24145001	+	ENSDARG00000010654	arhgap42b
113044038	XM_026203628.1	chr1	33835993	33846225	+	113044126	XM_026203800.1	chr26	35577891	35588599	+	ENSDARG00000010655	ppm1k
113106153	XM_026267788.1	chr7	21749735	21755604	-	113051671	XM_026215603.1	chr32	23645231	23651247	-	ENSDARG00000010658	insig1
113057255	XM_026224508.1	chr13	7749830	7870787	+	113113053	XM_026279189.1	chr38	9003817	9087784	+	ENSDARG00000010681	tjap1
113108806	XM_026272135.1	chr9	18842023	18843469	+	113053395	XM_026218380.1	chr34	14749041	14750427	-	ENSDARG00000010700	il17d
113107474	XM_026270020.1	chr8	21238362	21254300	+	113093763	XM_026259322.1	chr33	19062802	19079660	+	ENSDARG00000010710	msi1
113038773	XM_026196416.1	chr21	9389011	9391390	+	113064101	XM_026234657.1	chr46	7964065	7967489	+	ENSDARG00000010717	chchd10
113113935	XM_026280501.1	chr14	22581108	22596750	+	113057886	XM_026225452.1	chr39	23941439	23958562	+	ENSDARG00000010721	sept6
113119588	XM_026289171.1	chr19	20053627	20061765	+	113091468	XM_026257020.1	chr44	18139056	18147375	+	ENSDARG00000010728	scin
113110299	XM_026274407.1	chr10	21993067	22024709	+	113054600	XM_026220260.1	chr35	21551394	21569322	+	ENSDARG00000010732	xrcc4
113118149	XM_026287096.1	chr18	1271248	1282980	+	113100340	XM_026265146.1	chr43	3538504	3545961	+	ENSDARG00000010745	dnaja2l
113106057	XM_026267596.1	chr7	19608875	19616706	-	113051415	XM_026215156.1	chr32	21362696	21369502	-	ENSDARG00000010756	nod2
113118011	XM_026286866.1	chr18	15364697	15387952	-	113061673	XM_026230987.1	chr43	13877081	13895844	-	ENSDARG00000010758	capn12
113114727	XM_026281666.1	chr15	26327354	26361925	-	113058689	XM_026226835.1	chr40	22986716	23021579	-	ENSDARG00000010767	epha4l
113048766	XM_026210599.1	chr5	6817311	6819408	-	113091292	XM_026256716.1	chr30	10916788	10919131	-	ENSDARG00000010770	sox19a
113098214	XM_026263208.1	chr1	29282118	29310495	-	113064314	XM_026235074.1	chr26	33464760	33488348	-	ENSDARG00000010773	pnpla6
113046864	XM_026207932.1	chr3	28834005	28851835	+	113044119	XM_026203754.1	chr28	27444224	27458522	+	ENSDARG00000010779	tlk2
113062096	XM_026231676.1	chr4	14243272	14311645	-	113048194	XM_026209825.1	chr29	14543507	14600083	-	ENSDARG00000010784	ppp1r12a
113120880	XM_026290993.1	chr20	18462676	18473373	-	113062811	XM_026232800.1	chr45	16746213	16759265	-	ENSDARG00000010785	thbs1b
113111246	XM_026275842.1	chr11	22397849	22417719	-	113055080	XM_026221049.1	chr36	8828971	8858028	+	ENSDARG00000010789	homer3b
113097596	XM_026262857.1	chr1	31234480	31240292	+	113058536	XM_026226556.1	chr26	37601599	37607635	+	ENSDARG00000010791	dla
113057050	XM_026224070.1	chr13	15399085	15405469	-	113112901	XM_026278820.1	chr38	13128572	13135274	+	ENSDARG00000010792	cdc25b
113111225	XM_026275807.1	chr11	18191737	18214121	+	113055230	XM_026221345.1	chr36	13887934	13918862	-	ENSDARG00000010794	tfeb
113045928	XM_026206700.1	chr2	17176071	17201979	+	113117294	XM_026285878.1	chr27	18524555	18540017	+	ENSDARG00000010816	slc7a14a
113056762	XM_026223598.1	chr13	22090532	22099407	-	113112511	XM_026278157.1	chr38	23948912	23959614	-	ENSDARG00000010823	memo1
113120964	XM_026291127.1	chr20	16831938	16833820	-	113063196	XM_026233422.1	chr45	15067913	15072022	-	ENSDARG00000010831	churc1
113043560	XM_026203015.1	chr25	21076469	21088965	-	113067076	XM_026239309.1	chr50	14876168	14885563	-	ENSDARG00000010844	kras
113107979	XM_026270821.1	chr8	15253202	15259291	+	113093968	XM_026259590.1	chr33	13060500	13065683	+	ENSDARG00000010862	amt
113106244	XM_026267956.1	chr7	26601036	26602213	-	113051343	XM_026214998.1	chr32	28652373	28653863	-	ENSDARG00000010878	cdkn1ca
113082591	XM_026254170.1	chr3	14587339	14599469	-	113042293	XM_026201028.1	chr28	14275639	14285320	-	ENSDARG00000010918	nprl3
113106597	XM_026268687.1	chr7	30072014	30082856	+	113051598	XM_026215491.1	chr32	32494188	32509181	+	ENSDARG00000010925	HTRA3
113116609	XM_026284844.1	chr16	21494810	21510030	-	113059126	XM_026227394.1	chr41	18728801	18745283	-	ENSDARG00000010936	abcb4
113105603	XM_026266767.1	chr7	6165330	6174897	-	113052244	XM_026216641.1	chr32	10364600	10373691	+	ENSDARG00000010940	BX957278.1
113038263	XM_026195551.1	chr21	27287091	27361212	+	113063840	XM_026234208.1	chr46	22791931	22865103	+	ENSDARG00000010945	rapgef6
113108959	XM_026272400.1	chr9	8875659	8891463	+	113053629	XM_026218795.1	chr34	2693515	2732773	-	ENSDARG00000010946	cbsb
113117162	XM_026285623.1	chr17	8965184	8973084	+	113094562	XM_026260138.1	chr42	8143965	8152470	+	ENSDARG00000010948	kif11
113111537	XM_026276343.1	chr12	16615488	16625322	-	113056157	XM_026222707.1	chr37	16097296	16109292	+	ENSDARG00000010953	ndel1a
113045775	XM_026206423.1	chr2	12076957	12087608	-	113115646	XM_026283178.1	chr27	14017330	14024074	-	ENSDARG00000010956	sh3glb1b
113111909	XM_026277103.1	chr12	6756408	6789094	+	113056310	XM_026222957.1	chr37	5726081	5748147	+	ENSDARG00000010957	mpp2b
113108347	XM_026271409.1	chr9	25778991	25781013	-	113053707	XM_026218988.1	chr34	26157179	26160020	-	ENSDARG00000010962	fkbp7
113037774	XM_026195127.1	chr20	12762233	12765575	-	113063262	XM_026233517.1	chr45	11156914	11160348	-	ENSDARG00000010965	psma8
113111045	XM_026275421.1	chr11	13813271	13820496	-	113055378	XM_026221653.1	chr36	18462770	18469663	+	ENSDARG00000010978	trmt1
113115948	XM_026283694.1	chr16	26756728	26767418	+	113059223	XM_026227562.1	chr41	24276431	24287967	+	ENSDARG00000010981	zdhhc3a
113121159	XM_026291424.1	chr20	9514042	9522798	+	113063036	XM_026233168.1	chr45	8403828	8415143	+	ENSDARG00000011000	gtf2a1
113069229	XM_026242234.1	chr11	770985	781563	+	113054975	XM_026220837.1	chr36	2850244	2857171	-	ENSDARG00000011020	hnrnpa1a
113044174	XM_026203868.1	chr1	11796992	11803213	-	113107178	XM_026269501.1	chr26	260067	264697	-	ENSDARG00000011023	pdlim3a
113114155	XM_026280944.1	chr14	23782122	23785646	+	113057951	XM_026225578.1	chr39	25157218	25159332	+	ENSDARG00000011026	zgc:92907
113107281	XM_026269674.1	chr8	26177087	26206667	+	113039674	XM_026197674.1	chr33	27115793	27159305	-	ENSDARG00000011027	fgfr1a
113057011	XM_026223999.1	chr13	16077122	16092923	+	113112683	XM_026278457.1	chr38	17152954	17168656	+	ENSDARG00000011042	pgbd5
113041171	XM_026199553.1	chr23	10824926	10837681	+	113094707	XM_026260319.1	chr48	11790971	11800150	+	ENSDARG00000011049	slc17a9b
113057357	XM_026224726.1	chr13	5239586	5246251	-	113113011	XM_026279096.1	chr38	5972634	5982103	-	ENSDARG00000011055	fbxo9
113048876	XM_026210797.1	chr5	3442075	3502381	-	113075261	XM_026247923.1	chr30	9295932	9313647	-	ENSDARG00000011065	camk2b1
113095002	XM_026260602.1	chr1	25064680	25125351	-	113113495	XM_026279744.1	chr26	29468825	29521166	+	ENSDARG00000011066	glra3
113108549	XM_026271746.1	chr9	19093159	19105236	-	113053409	XM_026218402.1	chr34	14180457	14190478	-	ENSDARG00000011079	wdr3
113106237	XM_026267946.1	chr7	27094207	27134188	+	113051334	XM_026214977.1	chr32	28801815	28829723	+	ENSDARG00000011088	si:ch211-288d18.1
113049788	XM_026212422.1	chr5	28021843	28041186	+	113081886	XM_026253788.1	chr30	30215495	30263727	-	ENSDARG00000011091	drd2b
113114049	XM_026280760.1	chr14	16606998	16610320	+	113091106	XM_026256543.1	chr39	17226076	17230327	+	ENSDARG00000011094	ccna2
113106939	XM_026268990.1	chr8	2458863	2467618	-	113052722	XM_026217139.1	chr33	2414133	2423004	-	ENSDARG00000011122	pptc7a
113117296	XM_026285879.1	chr17	20370554	20383899	-	113102586	XM_026265836.1	chr42	17708388	17726022	-	ENSDARG00000011141	dpysl5a
113039538	XM_026197444.1	chr22	22953761	22956373	+	113064701	XM_026235573.1	chr47	4915585	4918225	+	ENSDARG00000011152	rpp14
113095914	XM_026261250.1	chr6	25435082	25477927	+	113050466	XM_026213436.1	chr31	26128361	26171151	+	ENSDARG00000011163	sema3fa
113045548	XM_026205966.1	chr2	18846632	18852102	-	113068972	XM_026241934.1	chr27	20106594	20113306	-	ENSDARG00000011166	cahz
113105438	XM_026266505.1	chr7	2464302	2490992	-	113041674	XM_026200330.1	chr32	3584288	3619230	-	ENSDARG00000011170	ndrg2
113038422	XM_026195810.1	chr21	17155688	17382118	+	113064011	XM_026234503.1	chr46	16240784	16310834	+	ENSDARG00000011171	si:ch211-12m10.1
113120594	XM_026290509.1	chr20	30398388	30402864	-	113068545	XM_026241282.1	chr45	28836413	28840775	-	ENSDARG00000011175	atp6v1d
113108715	XM_026272001.1	chr9	16520894	16566615	+	113053255	XM_026218122.1	chr34	17099020	17142449	-	ENSDARG00000011188	acvr2aa
113110238	XM_026274323.1	chr10	21506632	21527219	+	113054578	XM_026220216.1	chr35	21272798	21291934	+	ENSDARG00000011190	fgfr1b
113041452	XM_026199976.1	chr23	17547208	17556049	+	113065849	XM_026237398.1	chr48	18407187	18415085	+	ENSDARG00000011196	dnajc11a
113105669	XM_026266892.1	chr7	8984255	8986329	+	113051957	XM_026216158.1	chr32	7346827	7348394	-	ENSDARG00000011201	rplp2l
113118592	XM_026287880.1	chr18	22814125	22832142	-	113061850	XM_026231319.1	chr43	24709445	24729197	+	ENSDARG00000011219	akt2
113056725	XM_026223546.1	chr13	20883276	20889257	+	113112598	XM_026278305.1	chr38	22613094	22619746	+	ENSDARG00000011222	ccdc28b
113046076	XM_026206924.1	chr2	4236167	4243071	+	113039014	XM_026196875.1	chr27	4268364	4279799	+	ENSDARG00000011233	pcyt1aa
113117086	XM_026285493.1	chr17	23230811	23235857	+	113060564	XM_026229583.1	chr42	20022911	20027690	+	ENSDARG00000011235	otx2
113116649	XM_026284910.1	chr16	20531859	20545242	-	113059865	XM_026228505.1	chr41	17672308	17690207	-	ENSDARG00000011245	esrp1
113059727	XM_026228275.1	chr4	1200855	1206990	-	113048537	XM_026210407.1	chr29	1025623	1033138	-	ENSDARG00000011246	krr1
113049505	XM_026211907.1	chr7	14611681	14632970	-	113052302	XM_026216739.1	chr32	15913129	15929958	-	ENSDARG00000011259	trpm1a
113110924	XM_026275213.1	chr11	11750705	11755337	+	113055344	XM_026221586.1	chr36	20174837	20180327	-	ENSDARG00000011262	traip
113095060	XM_026260675.1	chr6	24429240	24430858	+	113050408	XM_026213343.1	chr31	25159974	25161423	+	ENSDARG00000011272	uqcc2
113113770	XM_026280246.1	chr14	12092869	12103305	-	113045125	XM_026205306.1	chr39	12259620	12269939	-	ENSDARG00000011273	tlx2
113070537	XM_026243916.1	chr23	15895763	15916847	-	113065493	XM_026236759.1	chr48	16756846	16780392	-	ENSDARG00000011298	atf7a
113106197	XM_026267875.1	chr7	24421383	24431364	-	113051583	XM_026215476.1	chr32	25892302	25900894	-	ENSDARG00000011301	nae1
113119464	XM_026288989.1	chr19	19389381	19393850	-	113091881	XM_026257554.1	chr44	17450324	17455605	-	ENSDARG00000011312	stk3
113038463	XM_026195887.1	chr21	16529131	16535864	-	113064055	XM_026234576.1	chr46	15075188	15086572	-	ENSDARG00000011317	adra1ba
113115837	XM_026283487.1	chr16	30190443	30239886	-	113059243	XM_026227591.1	chr41	26645292	26690784	-	ENSDARG00000011333	arhgap33
113119184	XM_026288453.1	chr19	25866263	25875921	-	113068280	XM_026240956.1	chr44	24135449	24146792	-	ENSDARG00000011334	ncaldb
113046881	XM_026207960.1	chr3	28665246	28668797	+	113043982	XM_026203550.1	chr28	27298418	27302019	+	ENSDARG00000011360	nfatc2ip
113079400	XM_026251654.1	chr17	6924123	6934600	-	113060715	XM_026229852.1	chr42	6336634	6347126	-	ENSDARG00000011370	fyna
113038849	XM_026196570.1	chr21	7688292	7694266	-	113089594	XM_026256069.1	chr46	5542260	5548598	-	ENSDARG00000011371	zgc:64106
113045817	XM_026206492.1	chr2	13705026	13720370	-	113116047	XM_026283887.1	chr27	15856091	15867064	-	ENSDARG00000011373	mknk2a
113042331	XM_026201097.1	chr24	10517764	10521542	+	113066095	XM_026237732.1	chr49	851723	857679	-	ENSDARG00000011404	fen1
113116061	XM_026283909.1	chr16	23089203	23091173	+	113079840	XM_026252064.1	chr41	20882131	20883554	+	ENSDARG00000011405	rps9
113109947	XM_026273849.1	chr10	18180196	18227675	+	113054428	XM_026219968.1	chr35	16884991	16934734	+	ENSDARG00000011422	ryr1a
113069485	XM_026242585.1	chr17	6619256	6628036	+	113060774	XM_026229946.1	chr42	6100639	6105925	+	ENSDARG00000011434	ptger2a
113120966	XM_026291128.1	chr20	16802615	16813311	-	113062918	XM_026232995.1	chr45	15035278	15046184	-	ENSDARG00000011445	elmsan1a
113105573	XM_026266713.1	chr7	8508461	8532316	-	113051978	XM_026216182.1	chr32	7757683	7774816	+	ENSDARG00000011449	fes
113038690	XM_026196298.1	chr21	10291430	10305513	-	113064321	XM_026235053.1	chr46	8830261	8844154	-	ENSDARG00000011459	gsna
113105833	XM_026267181.1	chr7	11661249	11669948	-	113052102	XM_026216431.1	chr32	12992617	12995624	-	ENSDARG00000011462	otub1b
113037702	XM_026195038.1	chr20	714650	759527	+	113063472	XM_026233907.1	chr45	342881	375824	-	ENSDARG00000011468	HTR1E
113108339	XM_026271380.1	chr9	25609694	25630139	-	113053700	XM_026218960.1	chr34	25975399	25995592	-	ENSDARG00000011473	calcrla
113049838	XM_026212504.1	chr5	29342938	29350419	+	113083927	XM_026254750.1	chr30	29085950	29103832	-	ENSDARG00000011487	gnaq
113041306	XM_026199766.1	chr23	24133660	24227590	+	113065831	XM_026237366.1	chr48	24661793	24748783	-	ENSDARG00000011490	scube3
113111557	XM_026276380.1	chr12	15340977	15367136	+	113056141	XM_026222684.1	chr37	15597742	15627999	+	ENSDARG00000011496	ppm1bb
113119544	XM_026289105.1	chr19	21683791	21707521	-	113090809	XM_026256414.1	chr44	20099108	20122425	-	ENSDARG00000011506	lpcat1
113068875	XM_026241757.1	chr23	12707914	12715377	-	113068377	XM_026241112.1	chr48	13593956	13600791	-	ENSDARG00000011510	rcc2
113107741	XM_026270437.1	chr8	21826205	21833913	+	113070769	XM_026244204.1	chr33	19892075	19904423	+	ENSDARG00000011515	orai1a
113107698	XM_026270374.1	chr8	17695129	17707794	+	113096337	XM_026261700.1	chr33	16310439	16321341	+	ENSDARG00000011521	upb1
113118581	XM_026287860.1	chr18	22619545	22638913	+	113061862	XM_026231334.1	chr43	24986578	25006284	-	ENSDARG00000011533	sema6dl
113105802	XM_026267094.1	chr7	12328056	12339687	+	113052073	XM_026216363.1	chr32	13827519	13863406	+	ENSDARG00000011545	arrb2b
113041496	XM_026200085.1	chr23	16375307	16385747	-	113065524	XM_026236835.1	chr48	17210487	17231324	-	ENSDARG00000011549	c1ql4a
113107712	XM_026270395.1	chr8	14643344	14647649	-	113093924	XM_026259524.1	chr33	12541202	12544154	-	ENSDARG00000011553	atp5f1
113119385	XM_026288825.1	chr19	15430699	15449666	-	113062037	XM_026231544.1	chr44	13809091	13824007	-	ENSDARG00000011564	sfpq
113041522	XM_026200114.1	chr23	19073379	19088284	-	113065569	XM_026236907.1	chr48	20485242	20496957	+	ENSDARG00000011570	pou6f1
113092943	XM_026258744.1	chr6	9180552	9193629	+	113050818	XM_026214163.1	chr31	8070514	8080674	+	ENSDARG00000011571	calcrlb
113108269	XM_026271196.1	chr9	28650241	28679112	+	113052946	XM_026217446.1	chr34	29948639	29969683	+	ENSDARG00000011573	abcb11a
113046720	XM_026207645.1	chr3	32759527	32765297	-	113044460	XM_026204467.1	chr28	29841742	29847255	+	ENSDARG00000011579	hoxb10a
113063359	XM_026233709.1	chr4	10786707	10856128	-	113048033	XM_026209533.1	chr29	11162572	11241776	-	ENSDARG00000011582	sox5
113038776	XM_026196420.1	chr21	9341205	9354538	+	113064104	XM_026234661.1	chr46	7928015	7935242	+	ENSDARG00000011594	smarcb1b
113046877	XM_026207954.1	chr3	28692705	28708113	-	113043991	XM_026203561.1	chr28	27324154	27335306	-	ENSDARG00000011597	atxn2l
113045128	XM_026205311.1	chr2	25401689	25510627	+	113120274	XM_026290192.1	chr27	25845891	25964174	+	ENSDARG00000011600	epha4b
113120970	XM_026291139.1	chr20	16739386	16762915	-	113063148	XM_026233353.1	chr45	14968459	14991347	-	ENSDARG00000011602	si:dkeyp-117h8.2
113110240	XM_026274327.1	chr10	21477877	21484164	+	113054576	XM_026220214.1	chr35	21246803	21254515	+	ENSDARG00000011611	actr1
113111191	XM_026275715.1	chr11	17320167	17325969	-	113055202	XM_026221253.1	chr36	14978013	14983397	+	ENSDARG00000011613	rbm39a
113105964	XM_026267392.1	chr7	16443387	16474412	+	113051548	XM_026215403.1	chr32	17208989	17246965	+	ENSDARG00000011615	mybpc3
113114277	XM_026281160.1	chr14	26734323	26742055	+	113093843	XM_026259422.1	chr39	28359583	28364975	+	ENSDARG00000011618	slc26a2
113116819	XM_026285140.1	chr16	22806371	22809621	+	113099600	XM_026264468.1	chr41	20633322	20634616	+	ENSDARG00000011635	scxb
113063739	XM_026234067.1	chr4	8941215	8949350	-	113047985	XM_026209461.1	chr29	9292322	9300167	-	ENSDARG00000011661	twf1b
113056969	XM_026223936.1	chr13	16725397	16734246	+	113112701	XM_026278478.1	chr38	18207516	18217307	+	ENSDARG00000011662	chuk
113078106	XM_026250409.1	chr3	17911092	17915883	-	113050314	XM_026213161.1	chr28	17752408	17755503	-	ENSDARG00000011665	aldoaa
113038717	XM_026196340.1	chr21	11884543	11893354	+	113064217	XM_026234861.1	chr46	10272486	10292683	+	ENSDARG00000011671	pde6b
113107775	XM_026270479.1	chr8	15351479	15394709	-	113093904	XM_026259480.1	chr33	13143235	13154703	-	ENSDARG00000011672	sema3b
113120655	XM_026290612.1	chr20	27446311	27460740	-	113075309	XM_026248006.1	chr45	26645576	26659066	+	ENSDARG00000011696	esrrgb
113048924	XM_026210893.1	chr5	6977157	6979703	+	113091350	XM_026256818.1	chr30	10977042	10979721	+	ENSDARG00000011701	ctsll
113120992	XM_026291173.1	chr20	14840473	14888507	+	113063324	XM_026233635.1	chr45	12928098	12982587	+	ENSDARG00000011703	clocka
113085551	XM_026255193.1	chr13	23525493	23527211	-	113112275	XM_026277684.1	chr38	25829138	25832653	+	ENSDARG00000011724	marveld1
113078098	XM_026250398.1	chr3	17844341	17846838	+	113050424	XM_026213365.1	chr28	17683860	17685717	+	ENSDARG00000011727	b9d1
113120161	XM_026290105.1	chr19	9449005	9456232	-	113062177	XM_026231819.1	chr44	7689021	7696616	-	ENSDARG00000011740	u2af2b
113109704	XM_026273438.1	chr10	9661860	9670995	+	113054114	XM_026219439.1	chr35	8596418	8604137	+	ENSDARG00000011743	pigo
113062332	XM_026232117.1	chr4	13449185	13458276	-	113048092	XM_026209612.1	chr29	13485410	13496739	-	ENSDARG00000011764	asun
113108664	XM_026271930.1	chr9	17564820	17572435	-	113053308	XM_026218231.1	chr34	16121400	16124987	+	ENSDARG00000011770	dhrs12
113048802	XM_026210664.1	chr5	6467362	6484946	-	113091369	XM_026256849.1	chr30	10481802	10498452	-	ENSDARG00000011783	stag2a
113119154	XM_026288398.1	chr19	27569771	27581218	+	113068317	XM_026241024.1	chr44	25408992	25420049	+	ENSDARG00000011797	fam46bb
113108552	XM_026271750.1	chr9	18979809	18994500	+	113053405	XM_026218394.1	chr34	14074443	14087628	+	ENSDARG00000011801	wars2
113041277	XM_026199718.1	chr23	22368184	22396796	-	113065630	XM_026237051.1	chr48	23498181	23530410	-	ENSDARG00000011809	mical1
113120649	XM_026290605.1	chr20	27304769	27314929	+	113097333	XM_026262582.1	chr45	26485217	26495674	+	ENSDARG00000011818	batf
113056776	XM_026223622.1	chr13	22369708	22399292	-	113112493	XM_026278122.1	chr38	24228683	24263699	-	ENSDARG00000011819	pcnx
113042247	XM_026200918.1	chr24	1897265	1938758	-	113065908	XM_026237451.1	chr49	7262707	7288816	+	ENSDARG00000011821	plod2
113116468	XM_026284650.1	chr16	18646497	18658074	-	113060229	XM_026229141.1	chr41	15069935	15086422	-	ENSDARG00000011824	pbxip1b
113057069	XM_026224120.1	chr13	14587213	14593435	+	113112840	XM_026278742.1	chr38	13863132	13868841	-	ENSDARG00000011837	zgc:100846
113049449	XM_026211805.1	chr5	10008543	10010765	+	113074664	XM_026247538.1	chr30	14478660	14480498	+	ENSDARG00000011841	atp5l
113116272	XM_026284335.1	chr16	14043034	14084536	+	113060180	XM_026229068.1	chr41	10972319	11020823	+	ENSDARG00000011845	chn2
113107812	XM_026270544.1	chr8	27953287	27999665	-	113039704	XM_026197730.1	chr33	26044079	26087058	-	ENSDARG00000011855	aak1a
113056828	XM_026223723.1	chr13	18655729	18658779	+	113112630	XM_026278366.1	chr38	20265326	20268343	+	ENSDARG00000011862	inaa
113039734	XM_026197784.1	chr22	43238976	43277707	-	113065207	XM_026236465.1	chr47	21340949	21382269	+	ENSDARG00000011863	ptk7a
113119646	XM_026289259.1	chr19	3492740	3494848	+	113062445	XM_026232296.1	chr44	2057868	2060955	+	ENSDARG00000011870	sp8a
113095031	XM_026260646.1	chr1	24066222	24079581	+	113111432	XM_026276192.1	chr26	28507152	28524838	-	ENSDARG00000011876	ednraa
113071333	XM_026244696.1	chr15	19455831	19462834	-	113059000	XM_026227240.1	chr40	16309586	16319194	-	ENSDARG00000011879	foxn1
113120980	XM_026291154.1	chr20	16643963	16646249	-	113062938	XM_026233037.1	chr45	14808508	14811322	-	ENSDARG00000011885	mrpl19
113045806	XM_026206472.1	chr2	13466986	13470205	-	113116221	XM_026284242.1	chr27	15634660	15639307	-	ENSDARG00000011886	pdca
113106248	XM_026267964.1	chr7	27425629	27430703	-	113051339	XM_026214990.1	chr32	29013919	29020140	-	ENSDARG00000011897	tsg101b
113118284	XM_026287346.1	chr18	7768169	7845808	+	113061517	XM_026230680.1	chr43	7673474	7742981	+	ENSDARG00000011909	itpr2
113046878	XM_026207956.1	chr3	28672637	28683559	+	113044035	XM_026203629.1	chr28	27302975	27315076	+	ENSDARG00000011925	spns1
113038854	XM_026196587.1	chr21	7699966	7702563	-	113063727	XM_026234054.1	chr46	5550796	5553449	-	ENSDARG00000011926	tpgs2
113048811	XM_026210684.1	chr5	6384163	6390284	-	113091390	XM_026256901.1	chr30	10400210	10405221	-	ENSDARG00000011929	plp1b
113041117	XM_026199454.1	chr23	9133775	9154248	+	113073339	XM_026246258.1	chr48	9794462	9812596	+	ENSDARG00000011932	prkcbp1l
113045911	XM_026206669.1	chr2	16583833	16592618	+	113116426	XM_026284592.1	chr27	18025109	18041513	+	ENSDARG00000011934	gyg1a
113093312	XM_026259124.1	chr6	9684778	9708779	-	113050799	XM_026214103.1	chr31	8542969	8573811	-	ENSDARG00000011941	bmpr2a
113069425	XM_026242525.1	chr11	7548267	7554776	+	113055125	XM_026221128.1	chr36	7808967	7815207	+	ENSDARG00000011945	slc35e1
113045021	XM_026205126.1	chr2	23859414	23904251	-	113119199	XM_026288485.1	chr27	24363334	24407009	-	ENSDARG00000011948	insra
113100004	XM_026264876.1	chr3	20565080	20570772	-	113045011	XM_026205113.1	chr28	20540840	20546651	-	ENSDARG00000011956	dlx4a
113059610	XM_026228159.1	chr4	1538736	1545955	-	113047794	XM_026209087.1	chr29	1162057	1169054	-	ENSDARG00000011961	csrp2
113100943	XM_026265429.1	chr6	21642968	21650028	-	113050500	XM_026213501.1	chr31	22436821	22446674	-	ENSDARG00000011973	slc35d1a
113049574	XM_026212016.1	chr5	12920784	12925821	+	113076609	XM_026249303.1	chr30	18408420	18411765	+	ENSDARG00000011989	crx
113045681	XM_026206238.1	chr2	20964947	20968058	-	113118415	XM_026287556.1	chr27	21838377	21841591	-	ENSDARG00000011998	bfsp2
113106309	XM_026268079.1	chr7	28296447	28302661	-	113051377	XM_026215074.1	chr32	29839214	29845931	-	ENSDARG00000012002	slc38a7
113118619	XM_026287925.1	chr18	28821968	28833551	+	113061901	XM_026231409.1	chr43	29634270	29647551	+	ENSDARG00000012005	mob2b
113042257	XM_026200941.1	chr24	14044781	14061005	-	113066032	XM_026237611.1	chr49	14356643	14370550	-	ENSDARG00000012013	cpa6
113095004	XM_026260603.1	chr1	25055978	25063359	-	113113563	XM_026279861.1	chr26	29521342	29532294	+	ENSDARG00000012016	hpgd
113114269	XM_026281145.1	chr14	26486898	26527048	-	113057822	XM_026225351.1	chr39	28054038	28098924	-	ENSDARG00000012019	glra1
113046084	XM_026206935.1	chr2	4069228	4079863	-	113038864	XM_026196605.1	chr27	4123827	4140319	-	ENSDARG00000012021	kdsr
113114152	XM_026280936.1	chr14	23724509	23729774	+	113057954	XM_026225587.1	chr39	25098109	25102237	+	ENSDARG00000012025	hs6st2
113091726	XM_026257328.1	chr6	7404083	7410866	-	113050910	XM_026214359.1	chr31	5956526	5963464	-	ENSDARG00000012039	ttc26
113119222	XM_026288518.1	chr19	24414771	24417712	-	113068212	XM_026240875.1	chr44	22629956	22633367	-	ENSDARG00000012044	polr3gla
113114534	XM_026281445.1	chr14	26404220	26412290	+	113057818	XM_026225345.1	chr39	27530658	27541819	+	ENSDARG00000012057	mtnr1al
113119225	XM_026288522.1	chr19	24359065	24370011	-	113068436	XM_026241224.1	chr44	23004545	23013952	-	ENSDARG00000012060	thbs3b
113060866	XM_026230093.1	chr4	10478175	10488823	-	113048021	XM_026209514.1	chr29	10879962	10892551	-	ENSDARG00000012066	dcn
113121153	XM_026291417.1	chr20	9966026	9985140	-	113063040	XM_026233181.1	chr45	8611075	8631658	-	ENSDARG00000012071	angptl1a
113057274	XM_026224546.1	chr13	7122459	7184159	-	113113070	XM_026279227.1	chr38	8322444	8388951	-	ENSDARG00000012078	meis1b
113119329	XM_026288727.1	chr19	14185666	14198522	-	113062093	XM_026231647.1	chr44	12630908	12638581	-	ENSDARG00000012135	fbxl2
113119368	XM_026288792.1	chr19	14935553	14947544	+	113062054	XM_026231577.1	chr44	13324802	13335046	+	ENSDARG00000012138	sgce
113045463	XM_026205847.1	chr2	23328936	23334002	-	113119367	XM_026288797.1	chr27	23946219	23950706	-	ENSDARG00000012140	ccnl1b
113056952	XM_026223912.1	chr13	16956533	16966743	-	113112657	XM_026278409.1	chr38	18415351	18425215	-	ENSDARG00000012141	papolg
113120879	XM_026290992.1	chr20	18553511	18555896	+	113063125	XM_026233308.1	chr45	16845093	16847561	+	ENSDARG00000012144	emc7
113115284	XM_026282749.1	chr15	11910398	11931153	+	113058587	XM_026226618.1	chr40	7176312	7199891	+	ENSDARG00000012177	rab4b
113047564	XM_026208941.1	chr3	36058658	36067198	+	113053115	XM_026217845.1	chr28	35625383	35628766	+	ENSDARG00000012192	cant1a
113049815	XM_026212461.1	chr5	28525999	28554092	+	113082336	XM_026254031.1	chr30	29831829	29868659	-	ENSDARG00000012196	fer
113106179	XM_026267852.1	chr7	22300190	22311427	+	113051690	XM_026215647.1	chr32	24134028	24144443	+	ENSDARG00000012199	gpt2
113110849	XM_026275078.1	chr11	10043337	10137973	-	113055500	XM_026221860.1	chr36	21723856	21779476	+	ENSDARG00000012204	CDK18
113108750	XM_026272039.1	chr9	12900856	12905730	+	113053587	XM_026218720.1	chr34	13158131	13161866	+	ENSDARG00000012215	umps
113049594	XM_026212069.1	chr5	14019255	14029679	+	113077070	XM_026249561.1	chr30	18849069	18863479	+	ENSDARG00000012219	dpf2
113074455	XM_026247301.1	chr9	12570314	12574205	+	113053596	XM_026218729.1	chr34	12724461	12729421	+	ENSDARG00000012222	nup35
113111517	XM_026276297.1	chr12	16190684	16194316	+	113056181	XM_026222757.1	chr37	16483732	16487449	-	ENSDARG00000012234	psme3
113108322	XM_026271287.1	chr9	26244484	26284429	+	113052867	XM_026217303.1	chr34	26606252	26649979	+	ENSDARG00000012244	ube2e3
113107135	XM_026269406.1	chr8	7987426	7997182	-	113077661	XM_026249973.1	chr33	7043592	7053940	-	ENSDARG00000012247	def6a
113091644	XM_026257228.1	chr18	12327786	12340387	+	113061609	XM_026230883.1	chr43	11854887	11866943	+	ENSDARG00000012248	rgma
113116231	XM_026284250.1	chr16	13257847	13291696	+	113060140	XM_026228996.1	chr41	10229285	10258002	+	ENSDARG00000012269	clcn1b
113057163	XM_026224295.1	chr13	11106936	11113306	+	113112938	XM_026278877.1	chr38	12574266	12578461	+	ENSDARG00000012274	eif4e1c
113106095	XM_026267670.1	chr7	20362514	20374097	+	113051461	XM_026215231.1	chr32	22175200	22185975	+	ENSDARG00000012306	syt13
113106429	XM_026268344.1	chr7	41653919	41667287	-	113051823	XM_026215947.1	chr32	44010784	44022387	-	ENSDARG00000012311	myoz2a
113110003	XM_026273970.1	chr10	20005634	20029307	-	113054496	XM_026220084.1	chr35	18856493	18880995	-	ENSDARG00000012314	usp25
113045781	XM_026206431.1	chr2	11432468	11435598	-	113115561	XM_026283140.1	chr27	13917891	13921123	-	ENSDARG00000012325	zgc:110269
113068902	XM_026241831.1	chr23	13905757	13926969	+	113045589	XM_026206031.1	chr48	14929715	14948977	+	ENSDARG00000012340	ptpn11b
113097593	XM_026262855.1	chr1	31184133	31192869	-	113059162	XM_026227487.1	chr26	37548056	37558517	-	ENSDARG00000012341	capn9
113116159	XM_026284101.1	chr16	21012722	21025325	-	113059860	XM_026228495.1	chr41	18189315	18203013	-	ENSDARG00000012347	nacad
113042379	XM_026201192.1	chr24	18479442	18512145	+	113066148	XM_026237839.1	chr49	18223977	18257137	+	ENSDARG00000012353	vipr2
113043090	XM_026202239.1	chr25	13405679	13412336	-	113066859	XM_026238934.1	chr50	8719179	8726536	-	ENSDARG00000012355	galnt8a.1
113049204	XM_026211351.1	chr5	17107137	17113659	-	113078917	XM_026251184.1	chr30	22018330	22024599	-	ENSDARG00000012366	fbp2
113116479	XM_026284671.1	chr16	18939676	18952024	-	113076396	XM_026249045.1	chr41	16148881	16163332	+	ENSDARG00000012367	trim46a
113107415	XM_026269908.1	chr8	27640363	27652521	+	113039657	XM_026197643.1	chr33	27821661	27838849	+	ENSDARG00000012378	naa35
113048780	XM_026210626.1	chr5	6718017	6727999	-	113091397	XM_026256908.1	chr30	10812442	10822127	-	ENSDARG00000012387	pdha1a
113116748	XM_026285081.1	chr16	19003731	19020019	+	113059109	XM_026227374.1	chr41	16206544	16226344	+	ENSDARG00000012389	adar
113121196	XM_026291474.1	chr20	8011827	8018951	-	113063386	XM_026233737.1	chr45	7699108	7705978	-	ENSDARG00000012390	kcnk5b
113110012	XM_026273989.1	chr10	20158918	20161919	+	113054505	XM_026220109.1	chr35	19017602	19020487	+	ENSDARG00000012395	mmp13a
113041410	XM_026199904.1	chr23	17893147	17928931	-	113065596	XM_026236974.1	chr48	18898212	18928265	-	ENSDARG00000012397	eya4
113038530	XM_026196034.1	chr21	15144572	15149327	+	113064345	XM_026235104.1	chr46	13562531	13567250	+	ENSDARG00000012399	adssl
113046705	XM_026207624.1	chr3	33040204	33057366	-	113044312	XM_026204198.1	chr28	29590488	29607084	+	ENSDARG00000012405	col1a1a
113114979	XM_026282146.1	chr15	23125431	23129094	-	113058617	XM_026226664.1	chr40	19744622	19747714	-	ENSDARG00000012407	mgat1a
113119910	XM_026289633.1	chr19	4733142	4766612	+	113062606	XM_026232565.1	chr44	3350650	3384721	+	ENSDARG00000012422	col11a2
113107054	XM_026269212.1	chr8	3090032	3093368	+	113081336	XM_026253427.1	chr33	3807542	3810746	-	ENSDARG00000012426	neflb
113056469	XM_026223273.1	chr4	11554119	11556014	-	113048158	XM_026209749.1	chr29	11709026	11711143	-	ENSDARG00000012435	spic
113115185	XM_026282584.1	chr15	13436752	13447239	+	113058344	XM_026226140.1	chr40	10588544	10604144	+	ENSDARG00000012450	vmp1
113044537	XM_026204615.1	chr1	6850120	6856642	+	113092756	XM_026258524.1	chr26	5299671	5307311	+	ENSDARG00000012458	zgc:77849
113056901	XM_026223823.1	chr13	19583500	19606673	-	113113233	XM_026279397.1	chr38	21212186	21222918	-	ENSDARG00000012460	rassf4
113048971	XM_026210959.1	chr5	2741672	2763352	-	113075830	XM_026248490.1	chr30	8346746	8372260	-	ENSDARG00000012468	aacs
113105945	XM_026267348.1	chr7	15773132	15777318	-	113052282	XM_026216708.1	chr32	16612667	16617879	-	ENSDARG00000012495	mphosph10
113110905	XM_026275186.1	chr11	11108571	11114401	-	113055704	XM_026222096.1	chr36	20701686	20705539	+	ENSDARG00000012496	si:ch211-213o11.11
113106279	XM_026268019.1	chr7	28779572	28801322	-	113051396	XM_026215114.1	chr32	30305446	30321052	-	ENSDARG00000012499	per1b
113116360	XM_026284475.1	chr16	16734550	16742048	-	113059940	XM_026228646.1	chr41	13152423	13159364	-	ENSDARG00000012505	u2af2a
113041152	XM_026199525.1	chr23	10506357	10518465	-	113094634	XM_026260231.1	chr48	11412045	11435299	-	ENSDARG00000012513	sdcbp2
113107030	XM_026269157.1	chr8	4352639	4372758	-	113080132	XM_026252355.1	chr33	4312878	4337052	-	ENSDARG00000012519	hcfc1b
113107040	XM_026269174.1	chr8	3921330	3942940	-	113081345	XM_026253442.1	chr33	3875361	3892711	+	ENSDARG00000012534	slc6a6a
113046984	XM_026208172.1	chr3	26320565	26323009	+	113041462	XM_026200002.1	chr28	25099732	25102424	+	ENSDARG00000012539	dnase1
113046006	XM_026206824.1	chr2	6773983	6879632	-	113039154	XM_026197056.1	chr27	7298212	7382611	-	ENSDARG00000012555	ak5
113044016	XM_026203602.1	chr1	29669989	29690260	+	113045479	XM_026205913.1	chr26	35926153	35946560	+	ENSDARG00000012574	slkb
113111842	XM_026276991.1	chr12	14333625	14363898	+	113056108	XM_026222606.1	chr37	14496900	14531595	+	ENSDARG00000012577	waca
113109159	XM_026272745.1	chr9	2468085	2508606	-	113053506	XM_026218600.1	chr34	8400498	8456502	+	ENSDARG00000012586	fmnl2a
113045467	XM_026205859.1	chr2	23355244	23361779	+	113119504	XM_026289038.1	chr27	23970740	23975601	+	ENSDARG00000012591	pdcd10b
113039139	XM_026197038.1	chr21	5322706	5381889	+	113064394	XM_026235191.1	chr46	2886634	2935956	+	ENSDARG00000012593	col5a1
113042496	XM_026201390.1	chr24	18969203	19027001	-	113066143	XM_026237830.1	chr49	17943488	18000326	-	ENSDARG00000012625	prkag2a
113046222	XM_026207165.1	chr2	29323193	29332279	-	113113421	XM_026279598.1	chr27	30423545	30433548	-	ENSDARG00000012627	cdc34b
113105717	XM_026266965.1	chr7	11093721	11096428	-	113052132	XM_026216475.1	chr32	12516224	12519074	-	ENSDARG00000012640	cideb
113120801	XM_026290872.1	chr20	20720557	20752722	-	113062974	XM_026233091.1	chr45	20060058	20091455	-	ENSDARG00000012656	atf6
113120666	XM_026290630.1	chr20	27734305	27748003	-	113075073	XM_026247791.1	chr45	26970570	26982253	-	ENSDARG00000012667	tfap2b
113042209	XM_026200860.1	chr24	3533352	3543518	-	113066050	XM_026237644.1	chr49	5763771	5774429	+	ENSDARG00000012671	inhbaa
113044261	XM_026204072.1	chr1	14674284	14689923	+	113107578	XM_026270194.1	chr26	2514445	2524863	+	ENSDARG00000012672	gtf2e2
113046080	XM_026206927.1	chr2	4175897	4180776	+	113038932	XM_026196752.1	chr27	4210050	4215082	+	ENSDARG00000012682	pfn2l
113065535	XM_026236847.1	chr4	10307758	10341965	-	113047848	XM_026209177.1	chr29	10707296	10728754	-	ENSDARG00000012684	atp2b1a
113119811	XM_026289477.1	chr19	5802392	5804557	-	113062419	XM_026232259.1	chr44	4309882	4312093	-	ENSDARG00000012688	eif1b
113097363	XM_026262613.1	chr1	38883697	38925810	+	113049641	XM_026212199.1	chr26	39348706	39374389	-	ENSDARG00000012694	c3a.1
113075990	XM_026248634.1	chr10	15828871	15865542	-	113054361	XM_026219870.1	chr35	14581792	14607433	-	ENSDARG00000012699	bbx
113038501	XM_026195975.1	chr21	15572971	15579342	+	113064157	XM_026234769.1	chr46	13941569	13947486	+	ENSDARG00000012723	rbm14a
113061731	XM_026231123.1	chr4	14679821	14684578	-	113048208	XM_026209851.1	chr29	14973317	14980586	-	ENSDARG00000012729	hcls1
113119434	XM_026288933.1	chr19	18745809	18761939	-	113091858	XM_026257524.1	chr44	16804841	16826052	-	ENSDARG00000012745	poc1bl
113107814	XM_026270555.1	chr8	28001536	28006372	-	113039703	XM_026197725.1	chr33	26088454	26093892	-	ENSDARG00000012747	rer1
113048865	XM_026210776.1	chr5	5549862	5571826	-	113091423	XM_026256942.1	chr30	9777050	9792936	-	ENSDARG00000012776	smarca1
113069099	XM_026242073.1	chr23	11126834	11132274	-	113094659	XM_026260233.1	chr48	12053899	12059403	-	ENSDARG00000012777	nucks1b
113118639	XM_026287968.1	chr18	26726929	26730493	-	113061732	XM_026231120.1	chr43	26729798	26733939	-	ENSDARG00000012788	foxa3
113057461	XM_026224894.1	chr13	20791424	20795046	-	113112589	XM_026278290.1	chr38	22515555	22519168	-	ENSDARG00000012789	plek2
113045326	XM_026205642.1	chr2	28850807	28871679	-	113113690	XM_026280090.1	chr27	29822984	29850107	-	ENSDARG00000012801	pfkpb
113046009	XM_026206829.1	chr2	6242308	6272834	+	113038409	XM_026195787.1	chr27	6385536	6428080	+	ENSDARG00000012816	dia1a
113106367	XM_026268226.1	chr7	35912248	35918673	-	113051816	XM_026215929.1	chr32	39600047	39607442	-	ENSDARG00000012818	csnk2a2a
113111958	XM_026277238.1	chr12	4097226	4134376	-	113056361	XM_026223107.1	chr37	3371648	3391648	-	ENSDARG00000012824	itga3b
113105868	XM_026267225.1	chr7	5134159	5140011	+	113052177	XM_026216546.1	chr32	11524487	11529089	+	ENSDARG00000012827	mettl3
113117409	XM_026286054.1	chr17	7374679	7450049	+	113060658	XM_026229767.1	chr42	6772707	6828574	+	ENSDARG00000012833	foxn3
113049793	XM_026212434.1	chr5	28324812	28338337	-	113081941	XM_026253848.1	chr30	29994630	30001730	+	ENSDARG00000012840	alg9
113107557	XM_026270153.1	chr8	15067130	15077333	+	113093963	XM_026259581.1	chr33	12896592	12905276	+	ENSDARG00000012848	arih2
113049066	XM_026211101.1	chr5	14124542	14129252	+	113077054	XM_026249560.1	chr30	18935317	18941704	+	ENSDARG00000012860	tmprss4b
113109887	XM_026273710.1	chr10	16308850	16331764	+	113074657	XM_026247510.1	chr35	14867638	14903348	+	ENSDARG00000012866	picalma
113105098	XM_026266214.1	chr6	30615679	30622918	-	113050268	XM_026213072.1	chr31	30351364	30361216	+	ENSDARG00000012871	npepl1
113117261	XM_026285805.1	chr17	18591083	18596662	+	113060642	XM_026229726.1	chr42	16186107	16194345	+	ENSDARG00000012874	snap23.1
113046850	XM_026207906.1	chr3	28996712	29008189	-	113044212	XM_026203978.1	chr28	27730205	27744199	-	ENSDARG00000012881	slc4a1a
113106463	XM_026268402.1	chr7	39983242	39993702	-	113051851	XM_026215993.1	chr32	42357745	42367418	-	ENSDARG00000012887	znf143a
113038296	XM_026195609.1	chr21	26844140	26879914	-	113063855	XM_026234248.1	chr46	22172006	22201884	-	ENSDARG00000012892	ammecr1
113044419	XM_026204398.1	chr1	21283462	21305314	+	113106458	XM_026268398.1	chr26	25263638	25294226	+	ENSDARG00000012896	anos1a
113045774	XM_026206414.1	chr2	12038844	12075136	+	113115589	XM_026283162.1	chr27	13955692	14016614	+	ENSDARG00000012914	arhgef4
113038423	XM_026195816.1	chr21	17388273	17393826	-	113064009	XM_026234498.1	chr46	16316928	16321334	-	ENSDARG00000012932	mat2b
113108918	XM_026272338.1	chr9	9559153	9564139	-	113052864	XM_026217299.1	chr34	2044338	2055501	+	ENSDARG00000012945	tnfsf13b
113109941	XM_026273842.1	chr10	18161853	18165681	-	113054425	XM_026219964.1	chr35	16869371	16873099	-	ENSDARG00000012947	ska2
113108670	XM_026271938.1	chr9	17503133	17515090	+	113053306	XM_026218227.1	chr34	16167922	16174008	-	ENSDARG00000012948	asb18
113115286	XM_026282752.1	chr15	11856855	11862535	+	113058585	XM_026226615.1	chr40	7130665	7137846	+	ENSDARG00000012968	rhoub
113111487	XM_026276251.1	chr12	17716769	17727955	-	113074332	XM_026247150.1	chr37	17258103	17270264	-	ENSDARG00000012981	osbpl7
113114811	XM_026281854.1	chr15	21276530	21338828	-	113058674	XM_026226801.1	chr40	17846161	17913006	-	ENSDARG00000012982	nf1a
113043624	XM_026203123.1	chr25	25747998	25757185	+	113067210	XM_026239527.1	chr50	17629831	17646533	+	ENSDARG00000012987	gpia
113061685	XM_026231012.1	chr4	14486209	14644963	-	113048200	XM_026209831.1	chr29	14776358	14937588	-	ENSDARG00000013000	ppfia2
113043271	XM_026202518.1	chr25	14447631	14452442	+	113066764	XM_026238781.1	chr50	10051579	10058625	+	ENSDARG00000013004	tdg.1
113109878	XM_026273688.1	chr10	16953089	17032269	-	113073193	XM_026246070.1	chr35	15687184	15758138	-	ENSDARG00000013005	opcml
113107891	XM_026270710.1	chr8	31109730	31116616	+	113107791	XM_026270508.1	chr33	30750939	30755515	-	ENSDARG00000013009	ubiad1
113110751	XM_026274914.1	chr11	23459787	23463875	+	113055144	XM_026221160.1	chr36	8083670	8086104	-	ENSDARG00000013016	pole4
113117299	XM_026285892.1	chr17	20447886	20483195	-	113060495	XM_026229443.1	chr42	17792797	17827437	-	ENSDARG00000013020	dtnbb
113108666	XM_026271933.1	chr9	17536165	17552706	-	113053300	XM_026218213.1	chr34	16134274	16146067	+	ENSDARG00000013025	ints6
113105508	XM_026266587.1	chr7	6968344	6986955	-	113049054	XM_026211087.1	chr32	9464725	9484324	+	ENSDARG00000013031	mta2
113045281	XM_026205547.1	chr2	31192503	31199113	-	113112564	XM_026278258.1	chr27	33201672	33209179	-	ENSDARG00000013044	ndufv2
113049339	XM_026211615.1	chr5	9843925	9850069	+	113074489	XM_026247330.1	chr30	14297345	14303029	+	ENSDARG00000013051	zgc:158412
113046727	XM_026207652.1	chr3	32724995	32726680	-	113044546	XM_026204631.1	chr28	29879044	29883199	+	ENSDARG00000013057	hoxb5a
113048983	XM_026210981.1	chr5	2094844	2101972	+	113081537	XM_026253611.1	chr30	7942911	7950406	+	ENSDARG00000013058	ascc2
113107688	XM_026270360.1	chr8	18043486	18080490	+	113096336	XM_026261699.1	chr33	16677546	16723707	+	ENSDARG00000013063	oxct1a
113106501	XM_026268487.1	chr7	38658737	38684536	-	113051786	XM_026215853.1	chr32	40941649	40967375	-	ENSDARG00000013072	mmp15b
113114177	XM_026280975.1	chr14	23970580	24012111	-	113057930	XM_026225548.1	chr39	25328117	25356432	-	ENSDARG00000013075	mrpl11
113045862	XM_026206565.1	chr2	15530072	15537478	+	113116809	XM_026285131.1	chr27	17289961	17295892	+	ENSDARG00000013076	bmi1b
113103384	XM_026265976.1	chr6	29616544	29623710	-	113050233	XM_026213019.1	chr31	32106202	32114311	+	ENSDARG00000013078	ywhaba
113049266	XM_026211462.1	chr5	10587697	10593068	+	113075069	XM_026247790.1	chr30	15095066	15099511	+	ENSDARG00000013082	uap1l1
113057356	XM_026224725.1	chr13	5215040	5226609	+	113113010	XM_026279094.1	chr38	5939557	5957997	+	ENSDARG00000013095	gclc
113109790	XM_026273552.1	chr10	11132233	11148866	+	113054274	XM_026219701.1	chr35	9659156	9677057	+	ENSDARG00000013110	dmtn
113045020	XM_026205123.1	chr2	23911620	23925088	-	113118719	XM_026288115.1	chr27	24430213	24447512	-	ENSDARG00000013117	hiat1a
113111198	XM_026275731.1	chr11	17461195	17465484	-	113055207	XM_026221265.1	chr36	14858040	14864234	+	ENSDARG00000013122	maf1
113109121	XM_026272686.1	chr9	3224555	3228184	-	113053533	XM_026218652.1	chr34	7307795	7310805	+	ENSDARG00000013125	dlx1a
113099468	XM_026264391.1	chr6	18900393	18908653	+	113050597	XM_026213734.1	chr31	19719805	19728151	+	ENSDARG00000013144	atp1b1a
113114974	XM_026282135.1	chr15	23136579	23149925	-	113086532	XM_026255427.1	chr40	19760512	19764245	-	ENSDARG00000013150	dhx16
113116085	XM_026283956.1	chr16	22569438	22586206	-	113059176	XM_026227476.1	chr41	19986914	20001669	-	ENSDARG00000013153	dennd3b
113056738	XM_026223567.1	chr13	22004718	22031834	+	113112512	XM_026278158.1	chr38	23863509	23893256	+	ENSDARG00000013168	jag1b
113111527	XM_026276327.1	chr12	16423293	16485431	+	113056169	XM_026222733.1	chr37	16229764	16283248	-	ENSDARG00000013207	zeb1b
113038283	XM_026195592.1	chr21	27045981	27057175	+	113063909	XM_026234335.1	chr46	22528518	22533509	+	ENSDARG00000013210	htr2cl2
113045903	XM_026206649.1	chr2	16526187	16566781	+	113116388	XM_026284525.1	chr27	17975354	18009257	+	ENSDARG00000013221	pde4ca
113107987	XM_026270836.1	chr8	10656173	10663148	+	113069905	XM_026243016.1	chr33	9806530	9813400	+	ENSDARG00000013222	slc35a3a
113105131	XM_026266262.1	chr6	31214948	31235138	-	113050291	XM_026213105.1	chr31	29539966	29560152	+	ENSDARG00000013224	phc2b
113038790	XM_026196446.1	chr21	8929324	8932228	-	113063734	XM_026234061.1	chr46	7611264	7614332	-	ENSDARG00000013227	glulc
113121083	XM_026291317.1	chr20	11660541	11671574	+	113062768	XM_026232730.1	chr45	10302804	10314913	+	ENSDARG00000013236	dhcr24
113056834	XM_026223732.1	chr13	18598046	18615329	+	113112631	XM_026278368.1	chr38	20221013	20226975	+	ENSDARG00000013245	wbp1la
113049200	XM_026211345.1	chr5	16873590	16885559	+	113078843	XM_026251156.1	chr30	21824552	21835103	+	ENSDARG00000013250	tars
113118409	XM_026287543.1	chr18	11299378	11307710	-	113061597	XM_026230840.1	chr43	10768060	10787481	-	ENSDARG00000013251	hsf4
113046963	XM_026208134.1	chr3	27154959	27159697	-	113043288	XM_026202549.1	chr28	25791292	25799150	-	ENSDARG00000013252	si:dkey-202l16.5
113117289	XM_026285866.1	chr17	21355762	21359437	-	113096494	XM_026261896.1	chr42	17581927	17586619	-	ENSDARG00000013266	colec11
113057071	XM_026224124.1	chr13	14552240	14555599	+	113112838	XM_026278735.1	chr38	13893880	13897235	-	ENSDARG00000013274	eif4eb
113092189	XM_026257811.1	chr19	9185502	9198107	-	113073642	XM_026246463.1	chr44	7431350	7432762	-	ENSDARG00000013295	slc2a3a
113046908	XM_026208038.1	chr3	28241805	28244025	-	113043594	XM_026203084.1	chr28	26970646	26972739	-	ENSDARG00000013307	rpl19
113043444	XM_026202838.1	chr25	16804052	16929083	-	113066968	XM_026239120.1	chr50	11712972	11867338	-	ENSDARG00000013312	cadps2
113105589	XM_026266740.1	chr7	6326508	6332124	-	113052255	XM_026216668.1	chr32	10244984	10251327	+	ENSDARG00000013329	ttc5
113114005	XM_026280674.1	chr14	15408871	15422886	-	113057603	XM_026225023.1	chr39	15328632	15342050	+	ENSDARG00000013335	anxa6
113117647	XM_026286458.1	chr17	5141285	5225512	+	113060705	XM_026229828.1	chr42	4806474	4822389	+	ENSDARG00000013343	kif26ba
113069137	XM_026242133.1	chr23	11690401	11702020	-	113094713	XM_026260329.1	chr48	12608179	12620143	-	ENSDARG00000013346	fam208ab
113105692	XM_026266926.1	chr7	9009189	9042365	+	113051954	XM_026216152.1	chr32	7297791	7326720	-	ENSDARG00000013360	sh3gl3a
113116363	XM_026284484.1	chr16	16742295	16747482	+	113059943	XM_026228656.1	chr41	13159917	13163465	+	ENSDARG00000013371	isoc2
113043064	XM_026202185.1	chr25	9852881	9867441	+	113072453	XM_026245430.1	chr50	4305271	4318166	+	ENSDARG00000013379	ppp6r3
113048805	XM_026210668.1	chr5	6497606	6500905	-	113091392	XM_026256904.1	chr30	10502313	10505094	-	ENSDARG00000013382	cwc15
113113781	XM_026280261.1	chr14	11383029	11416276	-	113074963	XM_026247673.1	chr39	11311477	11344360	+	ENSDARG00000013389	GABRA4
113069091	XM_026242063.1	chr23	11568404	11571095	-	113094690	XM_026260301.1	chr48	12495939	12498121	-	ENSDARG00000013393	guca1b
113043508	XM_026202942.1	chr25	18121253	18138621	-	113067018	XM_026239192.1	chr50	12936905	12952036	-	ENSDARG00000013397	bnip2
113117755	XM_026286660.1	chr17	2772972	2776145	+	113060810	XM_026230013.1	chr42	2031404	2034259	-	ENSDARG00000013409	bmp2a
113116092	XM_026283991.1	chr16	22410332	22434394	-	113059826	XM_026228447.1	chr41	19848951	19854435	-	ENSDARG00000013415	lmna
113111058	XM_026275475.1	chr11	14052007	14092281	+	113055304	XM_026221497.1	chr36	18214495	18251928	-	ENSDARG00000013422	slc8a1a
113048980	XM_026210976.1	chr5	2108364	2120276	+	113075832	XM_026248492.1	chr30	7957445	7968646	+	ENSDARG00000013434	hira
113043297	XM_026202569.1	chr25	14729884	14732492	-	113066885	XM_026238991.1	chr50	10275218	10277551	-	ENSDARG00000013438	sycp3
113120446	XM_026290255.1	chr20	23658219	23662451	-	113051023	XM_026214616.1	chr45	22929158	22933381	-	ENSDARG00000013441	hey2
113117205	XM_026285726.1	chr17	9944536	9977971	-	113094590	XM_026260183.1	chr42	9426350	9451080	-	ENSDARG00000013443	atp6v1ba
113043291	XM_026202558.1	chr25	14715266	14723366	+	113066881	XM_026238982.1	chr50	10261141	10268801	+	ENSDARG00000013472	nedd1
113097598	XM_026262861.1	chr1	31109544	31114102	-	113059739	XM_026228333.1	chr26	37296028	37302846	-	ENSDARG00000013475	cct4
113111160	XM_026275663.1	chr11	16557979	16562740	+	113095918	XM_026261256.1	chr36	15501015	15505946	-	ENSDARG00000013477	gata1a
113056779	XM_026223629.1	chr13	22409042	22425714	-	113112491	XM_026278120.1	chr38	24276332	24285942	-	ENSDARG00000013491	map3k9
113107715	XM_026270397.1	chr8	18645529	18665362	-	113096339	XM_026261702.1	chr33	17148161	17162514	-	ENSDARG00000013492	zbtb34
113049876	XM_026212585.1	chr5	7356087	7412173	-	113091322	XM_026256762.1	chr30	11295579	11353630	-	ENSDARG00000013500	abca2
113044272	XM_026204094.1	chr1	14916377	14922636	+	113107706	XM_026270388.1	chr26	2710375	2715969	+	ENSDARG00000013505	ube2kb
113041203	XM_026199606.1	chr23	21003802	21008358	+	113081471	XM_026253533.1	chr48	22428284	22436606	+	ENSDARG00000013524	cyp2ae1
113105699	XM_026266938.1	chr7	11230286	11292824	+	113052116	XM_026216456.1	chr32	12668767	12721739	+	ENSDARG00000013526	svep1
113120491	XM_026290333.1	chr20	24829691	24846384	+	113113313	XM_026279433.1	chr45	24104547	24113574	-	ENSDARG00000013528	mcm9
113046728	XM_026207653.1	chr3	32709944	32715600	-	113044557	XM_026204642.1	chr28	29893138	29897457	+	ENSDARG00000013533	hoxb4a
113057186	XM_026224354.1	chr13	10127922	10150469	-	113112958	XM_026278945.1	chr38	11242362	11265538	-	ENSDARG00000013539	ikzf1
113100132	XM_026264998.1	chr6	20304424	20314480	-	113050561	XM_026213625.1	chr31	21112338	21118902	-	ENSDARG00000013561	pgm1
113107251	XM_026269621.1	chr8	10881783	10898517	-	113069912	XM_026243026.1	chr33	10016623	10057800	-	ENSDARG00000013575	rfx2
113045475	XM_026205869.1	chr2	23466081	23467869	+	113119567	XM_026289137.1	chr27	24074797	24076502	+	ENSDARG00000013576	gadd45bb
113043054	XM_026202170.1	chr25	11930035	11937126	-	113066802	XM_026238839.1	chr50	7463526	7471749	-	ENSDARG00000013582	csnk2a2b
113107644	XM_026270291.1	chr8	13748513	13780781	+	113076459	XM_026249140.1	chr33	11853969	11887083	+	ENSDARG00000013607	sema3gb
113046074	XM_026206918.1	chr2	4254863	4261947	+	113039046	XM_026196921.1	chr27	4307702	4313462	+	ENSDARG00000013613	anxa13l
113107279	XM_026269663.1	chr8	19028897	19112895	-	113096321	XM_026261662.1	chr33	17485572	17567307	-	ENSDARG00000013615	pbx3b
113057171	XM_026224310.1	chr13	10899013	10907762	-	113112948	XM_026278904.1	chr38	12392134	12398744	-	ENSDARG00000013623	vdac2
113078017	XM_026250297.1	chr23	8463296	8511475	-	113092487	XM_026258102.1	chr48	9299696	9319077	+	ENSDARG00000013647	cntn3a.2
113094305	XM_026260029.1	chr5	32083485	32111199	-	113085850	XM_026255286.1	chr30	37457892	37478350	+	ENSDARG00000013649	casr
113069374	XM_026242425.1	chr11	4895418	4907222	+	113054990	XM_026220860.1	chr36	4337590	4346769	+	ENSDARG00000013653	adgrl4
113041168	XM_026199544.1	chr23	10789069	10798702	-	113094683	XM_026260275.1	chr48	11748105	11759445	-	ENSDARG00000013655	tpd52l2b
113120584	XM_026290490.1	chr20	30905167	30913674	-	113068528	XM_026241261.1	chr45	29014918	29024941	-	ENSDARG00000013659	brox
113117751	XM_026286657.1	chr17	2734856	2741154	-	113060819	XM_026230024.1	chr42	2090044	2095870	+	ENSDARG00000013669	napba
113109900	XM_026273781.1	chr10	16580777	16590912	+	113074649	XM_026247476.1	chr35	15150135	15160942	+	ENSDARG00000013670	hyou1
113107048	XM_026269188.1	chr8	2944501	2956316	+	113081654	XM_026253674.1	chr33	3736437	3746935	+	ENSDARG00000013685	vsig8b
113040054	XM_026198282.1	chr22	28622612	28639067	+	113064915	XM_026235925.1	chr47	9198304	9216017	+	ENSDARG00000013687	cilp2
113110974	XM_026275323.1	chr11	19949484	19959004	+	113055280	XM_026221460.1	chr36	12008185	12017704	-	ENSDARG00000013694	tmem110
113119998	XM_026289794.1	chr19	8797537	8812157	-	113062229	XM_026231935.1	chr44	7034727	7050452	-	ENSDARG00000013704	cers2a
113037759	XM_026195110.1	chr20	13025930	13034816	-	113063227	XM_026233470.1	chr45	11396181	11406856	-	ENSDARG00000013705	ccm2
113108514	XM_026271687.1	chr9	20974244	21009731	+	113053124	XM_026217878.1	chr34	21191654	21224045	+	ENSDARG00000013708	usp9
113043298	XM_026202571.1	chr25	14735656	14741698	-	113066887	XM_026238995.1	chr50	10281537	10287304	-	ENSDARG00000013719	gtse1
113111951	XM_026277231.1	chr12	4312711	4314890	+	113056355	XM_026223099.1	chr37	3545346	3547850	+	ENSDARG00000013721	g6pca.2
113040994	XM_026199237.1	chr23	2020845	2025785	-	113068675	XM_026241487.1	chr48	3529450	3536903	-	ENSDARG00000013729	srsf6a
113049214	XM_026211369.1	chr5	17594659	17649855	-	113091266	XM_026256675.1	chr30	22498561	22514948	-	ENSDARG00000013730	slc4a4a
113120725	XM_026290726.1	chr20	22634932	22662671	+	113051058	XM_026214674.1	chr45	21625427	21651835	+	ENSDARG00000013732	vta1
113041007	XM_026199260.1	chr23	5669056	5672499	+	113094042	XM_026259670.1	chr48	5461832	5466217	+	ENSDARG00000013749	zgc:92113
113043564	XM_026203023.1	chr25	21155915	21160931	+	113067083	XM_026239319.1	chr50	14945660	14949274	+	ENSDARG00000013752	tnni2a.3
113038497	XM_026195967.1	chr21	15579600	15595394	+	113064158	XM_026234773.1	chr46	13949651	13966056	+	ENSDARG00000013755	actn3a
113056734	XM_026223559.1	chr13	21074083	21093710	-	113112607	XM_026278321.1	chr38	22782058	22804525	-	ENSDARG00000013763	rrbp1a
113118248	XM_026287290.1	chr18	7050418	7060642	+	113093285	XM_026259085.1	chr43	6907107	6920706	+	ENSDARG00000013775	si:dkey-246g23.4
113069380	XM_026242436.1	chr11	5124052	5135765	-	113054995	XM_026220893.1	chr36	4674426	4685712	-	ENSDARG00000013776	thop1
113118452	XM_026287640.1	chr18	15722819	15743091	-	113061682	XM_026231004.1	chr43	14335857	14357695	-	ENSDARG00000013777	ppp1r13l
113043123	XM_026202305.1	chr25	13467603	13491911	+	113066866	XM_026238949.1	chr50	8774901	8796078	+	ENSDARG00000013784	zgc:77158
113044454	XM_026204451.1	chr1	16349144	16357447	-	113108035	XM_026270866.1	chr26	4103001	4110709	+	ENSDARG00000013787	gucy1a3
113117358	XM_026285978.1	chr17	18086852	18090861	-	113060622	XM_026229693.1	chr42	15654892	15663195	-	ENSDARG00000013794	klf11b
113107700	XM_026270377.1	chr8	17712586	17714164	+	113096378	XM_026261758.1	chr33	16335617	16336907	+	ENSDARG00000013800	snrpd3
113114868	XM_026281945.1	chr15	20099961	20103746	+	113058555	XM_026226554.1	chr40	16785978	16790478	+	ENSDARG00000013804	capns1b
113049895	XM_026212623.1	chr5	7795323	7800424	-	113091280	XM_026256691.1	chr30	12193095	12199976	-	ENSDARG00000013813	fam219ab
113119733	XM_026289360.1	chr19	3695451	3721902	+	113062442	XM_026232290.1	chr44	2247276	2272643	+	ENSDARG00000013828	snx13
113041121	XM_026199464.1	chr23	9244394	9262204	-	113073336	XM_026246251.1	chr48	9894637	9906780	-	ENSDARG00000013830	osbpl2b
113039709	XM_026197744.1	chr22	42665725	42704837	-	113065223	XM_026236487.1	chr47	21924617	21993712	-	ENSDARG00000013834	arhgef3
113041081	XM_026199389.1	chr23	7808009	7948081	-	113093007	XM_026258834.1	chr48	8114198	8248261	-	ENSDARG00000013838	sulf2b
113107120	XM_026269363.1	chr8	8422503	8436409	+	113076349	XM_026248985.1	chr33	7417027	7445354	+	ENSDARG00000013841	abl2
113106934	XM_026268982.1	chr8	2390668	2399105	+	113052717	XM_026217130.1	chr33	2344545	2353799	+	ENSDARG00000013843	sept5a
113045981	XM_026206793.1	chr2	7277361	7332331	-	113114389	XM_026281320.1	chr27	7936480	7959545	+	ENSDARG00000013847	egfra
113049374	XM_026211667.1	chr5	11236170	11249413	+	113075587	XM_026248267.1	chr30	15688036	15700151	+	ENSDARG00000013853	lmo4a
113045771	XM_026206406.1	chr2	12333883	12337664	-	113115701	XM_026283255.1	chr27	14318485	14322373	-	ENSDARG00000013856	amy2a
113106081	XM_026267654.1	chr7	20219101	20221291	+	113051405	XM_026215127.1	chr32	22073899	22075693	+	ENSDARG00000013860	ptpmt1
113042474	XM_026201357.1	chr24	16931308	16938704	-	113066206	XM_026238001.1	chr49	17011637	17020850	-	ENSDARG00000013861	armc1
113044153	XM_026203814.1	chr1	10483933	10492952	+	113106127	XM_026267755.1	chr26	8678221	8694093	+	ENSDARG00000013881	pi4k2b
113114798	XM_026281827.1	chr15	21946079	21999860	+	113058640	XM_026226727.1	chr40	18428716	18483262	+	ENSDARG00000013921	frya
113117188	XM_026285666.1	chr17	9574361	9581597	-	113094572	XM_026260157.1	chr42	9088019	9096130	-	ENSDARG00000013926	slc16a9a
113040119	XM_026198385.1	chr22	27416822	27423007	-	113064856	XM_026235820.1	chr47	8113118	8118395	-	ENSDARG00000013928	plekhb2
113119772	XM_026289425.1	chr19	3548700	3557160	+	113062005	XM_026231503.1	chr44	2126471	2133331	+	ENSDARG00000013935	tmem196a
113096658	XM_026262073.1	chr6	12162961	12167664	+	113050736	XM_026214004.1	chr31	10591714	10594653	-	ENSDARG00000013938	psmb3
113045810	XM_026206476.1	chr2	13536928	13544943	+	113115964	XM_026283726.1	chr27	15682156	15694727	+	ENSDARG00000013946	ivns1abpb
113041045	XM_026199325.1	chr23	6586581	6588595	-	113070274	XM_026243507.1	chr48	6999093	7001959	-	ENSDARG00000013963	mipb
113042225	XM_026200882.1	chr24	4079704	4094496	+	113066322	XM_026238219.1	chr49	5202947	5219755	-	ENSDARG00000013965	cul2
113121167	XM_026291435.1	chr20	9363376	9372346	+	113063030	XM_026233160.1	chr45	8260471	8264803	+	ENSDARG00000013966	psma6b
113057280	XM_026224558.1	chr13	6837193	6847757	+	113113018	XM_026279112.1	chr38	7995143	8004366	+	ENSDARG00000013968	psap
113120731	XM_026290742.1	chr20	22839929	22846569	+	113051052	XM_026214667.1	chr45	22235612	22241912	+	ENSDARG00000013973	pex3
113042157	XM_026200761.1	chr24	853075	862000	+	113065997	XM_026237545.1	chr49	8074182	8081577	+	ENSDARG00000013976	anxa13
113114303	XM_026281202.1	chr14	27881559	27886754	-	113058026	XM_026225692.1	chr39	29276898	29281871	-	ENSDARG00000013979	ndfip1
113043475	XM_026202887.1	chr25	16135782	16144143	-	113066951	XM_026239091.1	chr50	11343499	11352330	+	ENSDARG00000013990	ube2q2
113047104	XM_026208372.1	chr3	38635557	38663149	+	113053343	XM_026218282.1	chr28	38072755	38099342	+	ENSDARG00000013997	ern1
113049547	XM_026211974.1	chr5	12784835	12818156	+	113076246	XM_026248907.1	chr30	17612920	17659450	+	ENSDARG00000014003	stard8
113121046	XM_026291262.1	chr20	13328873	13337259	-	113063212	XM_026233440.1	chr45	11683526	11689027	-	ENSDARG00000014004	eif2b4
113120709	XM_026290688.1	chr20	22078022	22090031	-	113063105	XM_026233281.1	chr45	21218882	21225871	-	ENSDARG00000014013	lbr
113116094	XM_026283994.1	chr16	22362295	22367226	-	113059830	XM_026228452.1	chr41	19805585	19810650	-	ENSDARG00000014015	zgc:77086
113038442	XM_026195850.1	chr21	16827023	16836468	-	113064032	XM_026234547.1	chr46	15326224	15333517	-	ENSDARG00000014017	rrm1
113114903	XM_026281999.1	chr15	19186182	19194632	-	113058519	XM_026226480.1	chr40	16112789	16120287	-	ENSDARG00000014018	lhx1a
113057422	XM_026224826.1	chr13	1423728	1443900	-	113113107	XM_026279275.1	chr38	4126038	4141517	+	ENSDARG00000014031	abcc2
113107515	XM_026270092.1	chr8	17041605	17050543	+	113096349	XM_026261720.1	chr33	15596112	15606401	+	ENSDARG00000014041	smarcad1a
113109749	XM_026273494.1	chr10	12223900	12228582	-	113054198	XM_026219563.1	chr35	10844380	10848363	-	ENSDARG00000014047	cldn7b
113038945	XM_026196759.1	chr21	5424273	5442472	+	113095278	XM_026260851.1	chr46	2971514	2985453	+	ENSDARG00000014053	olfm1b
113110314	XM_026274427.1	chr10	22389819	22390739	+	113054627	XM_026220292.1	chr35	21879512	21881003	+	ENSDARG00000014059	cldn5b
113075095	XM_026247818.1	chr1	31732554	31736294	-	113056755	XM_026223632.1	chr26	37906595	37910178	-	ENSDARG00000014068	pgam1b
113092631	XM_026258296.1	chr20	24784503	24810475	+	113113841	XM_026280342.1	chr45	24004747	24101852	+	ENSDARG00000014081	fam184a
113095616	XM_026261034.1	chr6	24887030	24892286	+	113050441	XM_026213399.1	chr31	25606444	25611626	+	ENSDARG00000014083	wdr82
113043099	XM_026202248.1	chr25	13350246	13352731	+	113066857	XM_026238929.1	chr50	8661481	8664580	+	ENSDARG00000014085	atp6v1e1a
113096093	XM_026261489.1	chr13	20267707	20272012	+	113092323	XM_026257902.1	chr38	21940329	21946253	+	ENSDARG00000014091	osr1
113044033	XM_026203622.1	chr1	33856388	33866425	-	113044181	XM_026203938.1	chr26	35589907	35598331	-	ENSDARG00000014098	pkd2
113117674	XM_026286520.1	chr17	4331841	4336643	-	113060955	XM_026230221.1	chr42	4212350	4216259	-	ENSDARG00000014106	cfl2
113043440	XM_026202834.1	chr25	16960867	16983546	-	113066976	XM_026239141.1	chr50	11992413	12015474	-	ENSDARG00000014113	wasla
113115155	XM_026282486.1	chr15	14502764	14526383	-	113058382	XM_026226224.1	chr40	11623535	11644629	-	ENSDARG00000014137	picalmb
113113807	XM_026280290.1	chr14	10391618	10401336	+	113091911	XM_026257594.1	chr39	9756456	9763198	-	ENSDARG00000014139	srp72
113049386	XM_026211685.1	chr5	11400545	11404152	+	113075757	XM_026248446.1	chr30	15810176	15813787	+	ENSDARG00000014148	med22
113119457	XM_026288978.1	chr19	19341547	19348936	+	113091878	XM_026257548.1	chr44	17415266	17424549	+	ENSDARG00000014159	mtdha
113118506	XM_026287741.1	chr18	16746966	16748811	-	113061842	XM_026231306.1	chr43	15380803	15382557	+	ENSDARG00000014165	ssr3
113108627	XM_026271848.1	chr9	21646365	21664051	-	113053099	XM_026217791.1	chr34	21724998	21741779	-	ENSDARG00000014180	ildr2
113096129	XM_026261575.1	chr6	25790226	25826442	-	113050482	XM_026213464.1	chr31	26465468	26584602	-	ENSDARG00000014181	foxp1b
113108376	XM_026271459.1	chr9	23931808	23935944	-	113053034	XM_026217632.1	chr34	24031656	24036736	-	ENSDARG00000014196	myl1
113038984	XM_026196814.1	chr21	5738029	5743264	+	113095289	XM_026260863.1	chr46	3277669	3282547	+	ENSDARG00000014201	otpa
113118241	XM_026287280.1	chr18	6506673	6854061	+	113061439	XM_026230553.1	chr43	6682245	6724641	+	ENSDARG00000014215	cdh13
113107029	XM_026269154.1	chr8	4387516	4400001	-	113081325	XM_026253412.1	chr33	4111955	4120748	+	ENSDARG00000014218	mecp2
113116932	XM_026285237.1	chr17	30994691	31018155	+	113060434	XM_026229346.1	chr42	26336732	26352858	-	ENSDARG00000014230	dlst
113103459	XM_026265981.1	chr6	29568377	29601953	-	113050228	XM_026213011.1	chr31	32131308	32161459	+	ENSDARG00000014239	esyt1b
113113969	XM_026280589.1	chr14	23353638	23363687	+	113057975	XM_026225634.1	chr39	24750557	24755737	+	ENSDARG00000014244	rbmx
113056737	XM_026223562.1	chr13	20996974	21038729	+	113112606	XM_026278319.1	chr38	22729250	22762205	+	ENSDARG00000014246	jag2a
113114196	XM_026281005.1	chr14	24480925	24492476	+	113057794	XM_026225311.1	chr39	25663792	25675755	+	ENSDARG00000014248	pdlim3b
113042313	XM_026201060.1	chr24	11164738	11221649	+	113066080	XM_026237696.1	chr49	12267928	12312612	+	ENSDARG00000014259	eya1
113044308	XM_026204177.1	chr1	9602347	9636312	-	113105940	XM_026267341.1	chr26	7789310	7816956	-	ENSDARG00000014273	camk2d2
113038574	XM_026196088.1	chr21	14496223	14498984	-	113063977	XM_026234450.1	chr46	12968321	12971358	-	ENSDARG00000014274	rfc2
113045546	XM_026205962.1	chr2	18985691	19108814	+	113117607	XM_026286397.1	chr27	20186616	20218246	+	ENSDARG00000014280	dlgap1a
113119641	XM_026289252.1	chr19	6092522	6102853	-	113062435	XM_026232279.1	chr44	4538389	4548086	-	ENSDARG00000014287	eno2
113038722	XM_026196346.1	chr21	11082443	11094055	-	113064192	XM_026234820.1	chr46	9485363	9498127	-	ENSDARG00000014292	med15
113046318	XM_026207212.1	chr2	21930139	21962206	-	113098689	XM_026263719.1	chr27	22670195	22674072	-	ENSDARG00000014302	brinp2
113043217	XM_026202453.1	chr25	13832282	13840466	+	113066734	XM_026238729.1	chr50	9064467	9072740	+	ENSDARG00000014303	vac14
113094301	XM_026260021.1	chr5	32969916	32974417	-	113069534	XM_026242669.1	chr30	38480061	38484303	-	ENSDARG00000014309	spaw
113110838	XM_026275052.1	chr11	10364570	10370317	-	113055538	XM_026221923.1	chr36	21484202	21490148	+	ENSDARG00000014324	sh2d5
113108364	XM_026271439.1	chr9	25028883	25034549	+	113053023	XM_026217619.1	chr34	24984490	24989731	+	ENSDARG00000014333	ormdl1
113115707	XM_026283259.1	chr16	30297995	30307109	+	113059284	XM_026227664.1	chr41	27451876	27459824	+	ENSDARG00000014340	rab11al
113108611	XM_026271816.1	chr9	17273464	17281174	-	113053267	XM_026218147.1	chr34	16365049	16372705	+	ENSDARG00000014348	stk17b
113111211	XM_026275773.1	chr11	17814024	17818545	+	113055219	XM_026221302.1	chr36	14516027	14521510	-	ENSDARG00000014358	optc
113063936	XM_026234403.1	chr4	8203622	8207017	-	113048357	XM_026210142.1	chr29	8537229	8539996	-	ENSDARG00000014361	tmbim4
113109510	XM_026273069.1	chr10	1971794	1994305	-	113053978	XM_026219155.1	chr35	1330889	1370692	-	ENSDARG00000014373	ddx4
113106040	XM_026267568.1	chr7	18386833	18405829	-	113051476	XM_026215248.1	chr32	19663902	19687037	-	ENSDARG00000014378	slc12a4
113070522	XM_026243881.1	chr23	15550612	15559674	-	113065499	XM_026236773.1	chr48	16364766	16375071	-	ENSDARG00000014386	galnt6
113082878	XM_026254283.1	chr3	14710315	14727402	+	113049592	XM_026212064.1	chr28	14522001	14537885	+	ENSDARG00000014420	elavl3
113057262	XM_026224523.1	chr13	7663725	7693339	+	113113055	XM_026279198.1	chr38	8927832	8955666	+	ENSDARG00000014428	ppp2r5d
113109929	XM_026273823.1	chr10	17956450	17964116	-	113054414	XM_026219951.1	chr35	16670801	16679416	-	ENSDARG00000014430	rabgef1
113106106	XM_026267696.1	chr7	20541397	20602238	+	113051454	XM_026215207.1	chr32	22384766	22435301	+	ENSDARG00000014439	dgkza
113106717	XM_026268757.1	chr8	9404632	9409051	-	113069853	XM_026242918.1	chr33	8440797	8445274	-	ENSDARG00000014462	rab3c
113049321	XM_026211581.1	chr5	9522308	9526691	+	113074372	XM_026247211.1	chr30	13984844	13991017	+	ENSDARG00000014463	usf1l
113094165	XM_026259835.1	chr6	23798702	23810494	-	113050354	XM_026213238.1	chr31	24477005	24485131	-	ENSDARG00000014465	arhgef25b
113047008	XM_026208225.1	chr3	25423551	25438880	-	113042845	XM_026201838.1	chr28	23859840	23874378	-	ENSDARG00000014477	sstr3
113046399	XM_026207257.1	chr2	19118090	19119469	+	113110821	XM_026275028.1	chr27	20227738	20229207	+	ENSDARG00000014479	ptf1a
113038912	XM_026196711.1	chr21	5957607	5981422	+	113064379	XM_026235145.1	chr46	3512226	3533415	+	ENSDARG00000014480	nr6a1b
113042532	XM_026201455.1	chr24	20886531	20892895	-	113092650	XM_026258328.1	chr49	20599892	20606168	-	ENSDARG00000014488	ca2
113120268	XM_026290185.1	chr19	23090350	23093139	-	113090840	XM_026256454.1	chr44	21979656	21982470	-	ENSDARG00000014490	tac1
113116379	XM_026284506.1	chr16	17157699	17165468	-	113059956	XM_026228677.1	chr41	13541025	13550700	+	ENSDARG00000014496	trpv6
113117223	XM_026285755.1	chr17	13844944	13855334	-	113077940	XM_026250210.1	chr42	12690258	12700761	-	ENSDARG00000014498	ythdf2
113120094	XM_026289969.1	chr19	10824039	10826128	-	113062244	XM_026231959.1	chr44	9126680	9129259	-	ENSDARG00000014499	nutf2l
113109896	XM_026273779.1	chr10	16359276	16361516	-	113074655	XM_026247502.1	chr35	14924875	14927043	-	ENSDARG00000014506	tmem126a
113116391	XM_026284527.1	chr16	17354515	17363360	+	113059965	XM_026228693.1	chr41	13653444	13662126	+	ENSDARG00000014517	usp5
113042479	XM_026201363.1	chr24	17050890	17057433	-	113066199	XM_026237954.1	chr49	17125741	17132434	-	ENSDARG00000014527	pdk3a
113038276	XM_026195580.1	chr21	27112045	27120526	-	113063904	XM_026234325.1	chr46	22588608	22595939	-	ENSDARG00000014531	atg4a
113120591	XM_026290504.1	chr20	30915972	30921061	+	113068526	XM_026241259.1	chr45	29025568	29029788	+	ENSDARG00000014532	aida
113038469	XM_026195900.1	chr21	16436110	16464271	+	113064060	XM_026234585.1	chr46	15004179	15025127	+	ENSDARG00000014536	pfdn1
113045464	XM_026205850.1	chr2	23345882	23354555	+	113119324	XM_026288699.1	chr27	23961420	23969904	+	ENSDARG00000014545	golim4b
113110143	XM_026274163.1	chr10	27060602	27073090	-	113054764	XM_026220544.1	chr35	25129038	25143576	+	ENSDARG00000014550	rfx3
113111705	XM_026276720.1	chr12	10696915	10701347	-	113056198	XM_026222787.1	chr37	10779442	10782978	+	ENSDARG00000014554	ppp1r3cb
113094258	XM_026259949.1	chr5	32112820	32116432	-	113086309	XM_026255399.1	chr30	37443151	37457105	+	ENSDARG00000014565	eif4e1b
113116191	XM_026284173.1	chr16	12347787	12363268	-	113060091	XM_026228910.1	chr41	9477166	9484208	-	ENSDARG00000014571	ctnnb1
113062710	XM_026232680.1	chr4	11503564	11511573	-	113048154	XM_026209744.1	chr29	11637737	11645444	-	ENSDARG00000014572	chpt1
113106074	XM_026267637.1	chr7	20072210	20096495	+	113051433	XM_026215179.1	chr32	21896520	21920285	+	ENSDARG00000014577	rhpn2
113045349	XM_026205685.1	chr2	29714743	29724571	-	113113259	XM_026279407.1	chr27	30955902	30964512	-	ENSDARG00000014582	exoc3
113107643	XM_026270290.1	chr8	13788293	13804395	-	113076462	XM_026249145.1	chr33	11893886	11910118	-	ENSDARG00000014587	slc38a5b
113119399	XM_026288853.1	chr19	16924519	16929247	+	113091765	XM_026257395.1	chr44	15461749	15467521	-	ENSDARG00000014591	ilf2
113038902	XM_026196692.1	chr21	6086850	6104459	+	113064384	XM_026235154.1	chr46	3591568	3611388	+	ENSDARG00000014592	dennd1a
113111956	XM_026277236.1	chr12	4164962	4168424	+	113056358	XM_026223103.1	chr37	3406536	3409867	+	ENSDARG00000014626	dlx3b
113118429	XM_026287584.1	chr18	10704353	10723818	-	113070216	XM_026243439.1	chr43	10312697	10321008	-	ENSDARG00000014634	mbtps1
113047167	XM_026208457.1	chr3	22973467	22977107	+	113045412	XM_026205802.1	chr28	21485741	21513872	+	ENSDARG00000014646	aoc2
113046205	XM_026207142.1	chr2	29225586	29261390	-	113113450	XM_026279636.1	chr27	30329070	30366445	-	ENSDARG00000014651	svilb
113114837	XM_026281902.1	chr15	18976238	19000195	+	113058534	XM_026226510.1	chr40	16470043	16532755	+	ENSDARG00000014652	ankrd13b
113094567	XM_026260155.1	chr6	24118522	24152307	+	113050374	XM_026213285.1	chr31	24863450	24895275	+	ENSDARG00000014655	itpr1a
113107964	XM_026270798.1	chr8	10476415	10492777	-	113069895	XM_026243006.1	chr33	9646757	9664055	-	ENSDARG00000014670	colgalt2
113118612	XM_026287918.1	chr18	23329713	23332401	-	113061700	XM_026231053.1	chr43	24233110	24237356	+	ENSDARG00000014673	fzd9b
113046219	XM_026207156.1	chr2	28645336	28664726	+	113113757	XM_026280230.1	chr27	29502638	29520768	+	ENSDARG00000014674	acsl3b
113119988	XM_026289783.1	chr19	8534213	8623885	+	113062221	XM_026231922.1	chr44	6873347	6884599	+	ENSDARG00000014675	efna3a
113091620	XM_026257196.1	chr18	13144050	13150744	+	113061621	XM_026230903.1	chr43	12415405	12424384	+	ENSDARG00000014680	znf710a
113120441	XM_026290249.1	chr20	23538887	23543439	+	113051025	XM_026214618.1	chr45	22899285	22903558	+	ENSDARG00000014685	esco2
113106289	XM_026268043.1	chr7	28370838	28374640	+	113051385	XM_026215085.1	chr32	29907377	29910874	+	ENSDARG00000014690	rps4x
113045134	XM_026205318.1	chr2	25994550	25999061	-	113037706	XM_026195047.1	chr27	26495472	26499318	-	ENSDARG00000014692	znf622
113045431	XM_026205822.1	chr2	22542294	22547165	+	113119143	XM_026288381.1	chr27	23364307	23366271	+	ENSDARG00000014731	cacybp
113046992	XM_026208190.1	chr3	26115127	26235580	+	113042980	XM_026202035.1	chr28	24896919	25009721	+	ENSDARG00000014746	rbfox1
113046798	XM_026207799.1	chr3	31247970	31251608	+	113053393	XM_026218382.1	chr28	31291273	31296351	+	ENSDARG00000014761	mfsd6l
113097173	XM_026262381.1	chr3	19016690	19024557	+	113046950	XM_026208113.1	chr28	18811128	18826049	+	ENSDARG00000014763	arf2a
113095781	XM_026261157.1	chr6	25237876	25250744	-	113050457	XM_026213423.1	chr31	25931197	25944645	-	ENSDARG00000014770	usp4
113041989	XM_026200583.1	chr24	23373670	23387041	-	113092662	XM_026258356.1	chr49	22583635	22593760	-	ENSDARG00000014792	lrrc4bb
113109811	XM_026273580.1	chr10	14902599	14919961	+	113054342	XM_026219822.1	chr35	13820505	13836767	+	ENSDARG00000014793	ehd1b
113047560	XM_026208936.1	chr3	35826517	35831741	-	113052964	XM_026217487.1	chr28	36495871	36501273	-	ENSDARG00000014794	uqcrc2a
113109918	XM_026273806.1	chr10	17621786	17632378	+	113054401	XM_026219931.1	chr35	16408906	16420159	+	ENSDARG00000014796	wnt11r
113062550	XM_026232473.1	chr4	12902663	12963157	-	113048112	XM_026209654.1	chr29	12976010	13046701	-	ENSDARG00000014804	cacna2d1a
113071725	XM_026245017.1	chr17	6967598	6970917	-	113060729	XM_026229881.1	chr42	6378467	6381432	-	ENSDARG00000014805	fhl5
113108403	XM_026271524.1	chr9	23512330	23520168	-	113053058	XM_026217712.1	chr34	23606786	23614367	-	ENSDARG00000014806	hacd2
113048937	XM_026210913.1	chr5	3203419	3210109	+	113075824	XM_026248477.1	chr30	8427377	8432411	-	ENSDARG00000014817	ranbp1
113116349	XM_026284458.1	chr16	16357184	16365873	-	113059923	XM_026228621.1	chr41	12859163	12870332	+	ENSDARG00000014825	si:dkeyp-69b9.6
113057241	XM_026224484.1	chr13	8344654	8348604	-	113113045	XM_026279164.1	chr38	9499652	9503707	-	ENSDARG00000014840	prph2b
113117107	XM_026285522.1	chr17	23580012	23591359	-	113060551	XM_026229553.1	chr42	20309278	20332271	-	ENSDARG00000014854	reep1
113043785	XM_026203379.1	chr25	27382560	27388566	-	113067248	XM_026239579.1	chr50	18830145	18835367	-	ENSDARG00000014866	hprt1l
113108182	XM_026271042.1	chr9	21012961	21014535	-	113053126	XM_026217889.1	chr34	21225023	21226898	-	ENSDARG00000014867	rpl8
113078095	XM_026250392.1	chr3	17620855	17625268	-	113049335	XM_026211606.1	chr28	17487082	17492142	-	ENSDARG00000014871	syngr3a
113092441	XM_026258039.1	chr6	8425272	8449129	+	113050855	XM_026214242.1	chr31	7219102	7238732	+	ENSDARG00000014875	abi2b
113039714	XM_026197755.1	chr22	42715019	42716938	+	113065220	XM_026236485.1	chr47	21997251	21999427	+	ENSDARG00000014898	ncbp2
113111875	XM_026277048.1	chr12	7567855	7604782	-	113072480	XM_026245474.1	chr37	6531516	6574340	-	ENSDARG00000014907	htra1b
113050009	XM_026212730.1	chr5	14084441	14089679	+	113077008	XM_026249556.1	chr30	18898792	18903872	+	ENSDARG00000014910	panx1b
113047336	XM_026208686.1	chr3	20015699	20021148	+	113044793	XM_026204964.1	chr28	20112102	20114002	+	ENSDARG00000014915	ndufab1b
113108739	XM_026272025.1	chr9	15600088	15603182	-	113053244	XM_026218111.1	chr34	18126865	18130673	+	ENSDARG00000014916	slc10a2
113109699	XM_026273431.1	chr10	9587949	9623248	+	113054122	XM_026219458.1	chr35	8527026	8559437	+	ENSDARG00000014939	KCNN2
113118375	XM_026287490.1	chr18	10024475	10031988	-	113098069	XM_026263048.1	chr43	9807946	9820322	-	ENSDARG00000014943	kif23
113078111	XM_026250421.1	chr3	17608979	17618886	+	113049327	XM_026211594.1	chr28	17478492	17486081	+	ENSDARG00000014945	znf598
113049272	XM_026211476.1	chr5	10648865	10659500	-	113075210	XM_026247874.1	chr30	15170593	15177806	-	ENSDARG00000014951	svopb
113098142	XM_026263088.1	chr20	22026029	22044427	+	113062727	XM_026232690.1	chr45	21104292	21124469	+	ENSDARG00000014953	cnih3
113043154	XM_026202360.1	chr25	6695227	6709842	+	113066642	XM_026238578.1	chr50	3824224	3837648	-	ENSDARG00000014954	snx33
113049916	XM_026212659.1	chr5	8606876	8640969	-	113069972	XM_026243116.1	chr30	13058652	13093386	-	ENSDARG00000014962	ppp3cca
113110105	XM_026274120.1	chr10	26038372	26039585	-	113054747	XM_026220520.1	chr35	24247991	24248778	+	ENSDARG00000014963	triap1
113038396	XM_026195763.1	chr21	18070314	18074977	-	113063984	XM_026234456.1	chr46	17005775	17010086	-	ENSDARG00000014966	ccdc82
113045701	XM_026206289.1	chr2	20357911	20371727	+	113118287	XM_026287351.1	chr27	21481376	21499884	+	ENSDARG00000014969	ankhb
113042509	XM_026201408.1	chr24	19482310	19580441	+	113078054	XM_026250329.1	chr49	19267755	19297997	+	ENSDARG00000014973	ntng1a
113045133	XM_026205317.1	chr2	25978629	25987492	+	113121200	XM_026291485.1	chr27	26484134	26491296	+	ENSDARG00000014986	acvr1l
113057002	XM_026223987.1	chr13	16242198	16245857	-	113112987	XM_026279051.1	chr38	17302774	17307729	-	ENSDARG00000014994	tbp
113039853	XM_026197975.1	chr22	40869391	40871971	-	113065027	XM_026236134.1	chr47	16257119	16259903	+	ENSDARG00000014995	jagn1b
113110603	XM_026274716.1	chr11	18886701	18926649	-	113055246	XM_026221372.1	chr36	13019978	13230800	+	ENSDARG00000015002	cdh4
113069112	XM_026242093.1	chr23	11318430	11350429	-	113094746	XM_026260397.1	chr48	12238206	12269767	-	ENSDARG00000015003	arhgap4b
113043326	XM_026202613.1	chr25	15297455	15310512	-	113066904	XM_026239023.1	chr50	10508307	10518875	-	ENSDARG00000015006	dnm1l
113118482	XM_026287695.1	chr18	14366156	14418587	+	113061652	XM_026230961.1	chr43	13135081	13180634	+	ENSDARG00000015015	tspan18b
113117047	XM_026285425.1	chr17	22477697	22568113	-	113060502	XM_026229451.1	chr42	19360633	19452015	-	ENSDARG00000015016	kif26ab
113038468	XM_026195898.1	chr21	16466189	16477585	+	113063731	XM_026234058.1	chr46	15026608	15029192	+	ENSDARG00000015033	slc23a1
113060508	XM_026229472.1	chr4	8213396	8293742	-	113078225	XM_026250535.1	chr29	8455322	8461658	-	ENSDARG00000015053	grip1
113107299	XM_026269711.1	chr8	25568214	25579925	+	113070994	XM_026244353.1	chr33	25323409	25335853	+	ENSDARG00000015057	ube2d4
113070474	XM_026243757.1	chr17	6389070	6410209	-	113098961	XM_026264004.1	chr42	5960178	5973291	-	ENSDARG00000015059	daam1a
113107085	XM_026269276.1	chr8	9465552	9470543	-	113069855	XM_026242920.1	chr33	8500284	8505016	-	ENSDARG00000015070	pola2
113049210	XM_026211363.1	chr5	17209820	17212973	+	113079050	XM_026251239.1	chr30	22123954	22127008	+	ENSDARG00000015072	dmrt2a
113098163	XM_026263115.1	chr1	32859656	32861412	+	113068894	XM_026241851.1	chr26	34321243	34325086	+	ENSDARG00000015076	gja8b
113108441	XM_026271569.1	chr9	20539648	20544341	-	113053142	XM_026217911.1	chr34	20904781	20909340	-	ENSDARG00000015088	dnajb11
113117402	XM_026286039.1	chr17	11785448	11800394	+	113084564	XM_026254894.1	chr42	10562621	10576583	+	ENSDARG00000015110	slc18a2
113067779	XM_026240240.1	chr3	7136758	7141755	-	113048544	XM_026210422.1	chr28	5389998	5396846	-	ENSDARG00000015111	ddx39ab
113040382	XM_026198732.1	chr22	12093378	12097588	-	113080545	XM_026252699.1	chr47	3146634	3152476	-	ENSDARG00000015123	dnase1l4.1
113090844	XM_026256457.1	chr6	4876840	4884050	+	113050965	XM_026214473.1	chr31	1504617	1512815	+	ENSDARG00000015126	gorasp2
113047015	XM_026208240.1	chr3	25258484	25262591	+	113042734	XM_026201753.1	chr28	23579255	23581512	+	ENSDARG00000015128	rpl27
113115229	XM_026282660.1	chr15	8545645	8554575	-	113058286	XM_026226049.1	chr40	9856453	9865207	+	ENSDARG00000015134	camkk1b
113112203	XM_026277636.1	chr12	18958032	18963735	+	113074340	XM_026247164.1	chr37	17517867	17534196	-	ENSDARG00000015144	sh2d4bb
113107590	XM_026270213.1	chr8	14849073	14859326	+	113093980	XM_026259609.1	chr33	12706728	12714322	+	ENSDARG00000015149	wasa
113111111	XM_026275582.1	chr11	15650572	15695778	-	113095913	XM_026261245.1	chr36	16549706	16598291	-	ENSDARG00000015156	fbln2
113116477	XM_026284668.1	chr16	18922772	18928209	+	113059060	XM_026227284.1	chr41	16171440	16179186	-	ENSDARG00000015158	slc50a1
113105795	XM_026267083.1	chr7	12381033	12387077	-	113052067	XM_026216351.1	chr32	14014578	14016989	-	ENSDARG00000015161	zgc:92664
113107242	XM_026269600.1	chr8	11237847	11251371	+	113069921	XM_026243042.1	chr33	10191345	10204128	+	ENSDARG00000015164	mknk2b
113100121	XM_026264993.1	chr6	20185215	20298076	-	113050560	XM_026213624.1	chr31	21006254	21106841	-	ENSDARG00000015176	ror1
113047350	XM_026208710.1	chr3	18419416	18442870	+	113047099	XM_026208360.1	chr28	18368837	18388842	+	ENSDARG00000015184	mpp3a
113109881	XM_026273698.1	chr10	15932851	15961278	+	113054363	XM_026219877.1	chr35	14632580	14689016	+	ENSDARG00000015199	cblb
113037673	XM_026194980.1	chr20	2585479	2594270	-	113073103	XM_026246011.1	chr45	1542991	1551914	-	ENSDARG00000015201	pcmt
113117649	XM_026286462.1	chr17	5126316	5136000	-	113060685	XM_026229811.1	chr42	4745189	4754328	-	ENSDARG00000015206	hnrnpua
113110780	XM_026274960.1	chr11	22640839	22647809	-	113055165	XM_026221192.1	chr36	8475715	8482712	+	ENSDARG00000015208	rbb4l
113063249	XM_026233504.1	chr4	12400415	12404197	-	113048123	XM_026209674.1	chr29	12494551	12498213	-	ENSDARG00000015222	cbll1
113120450	XM_026290262.1	chr20	21775546	21823224	+	113062845	XM_026232871.1	chr45	20960067	20998240	+	ENSDARG00000015224	cd2ap
113069481	XM_026242578.1	chr17	6685007	6690725	-	113060751	XM_026229914.1	chr42	6157033	6162502	-	ENSDARG00000015228	ero1a
113113491	XM_026279694.1	chr14	4549745	4555917	-	113113368	XM_026279508.1	chr39	4586807	4594395	-	ENSDARG00000015239	prpf19
113111069	XM_026275512.1	chr11	14235273	14265930	-	113055296	XM_026221482.1	chr36	18066059	18099655	+	ENSDARG00000015240	cdkl5
113045634	XM_026206133.1	chr2	10394138	10443496	-	113114673	XM_026281591.1	chr27	11729192	11778165	-	ENSDARG00000015252	st3gal3b
113107231	XM_026269584.1	chr8	11454749	11459400	+	113069925	XM_026243055.1	chr33	10437048	10442187	+	ENSDARG00000015254	fzr1a
113106466	XM_026268410.1	chr7	39625006	39627413	-	113051856	XM_026216000.1	chr32	42187404	42189729	-	ENSDARG00000015263	adma
113039772	XM_026197858.1	chr22	45338802	45348020	-	113065181	XM_026236430.1	chr47	18902191	18911792	-	ENSDARG00000015273	alpi.1
113063164	XM_026233386.1	chr4	12014296	12033900	-	113048147	XM_026209713.1	chr29	11947801	11973402	-	ENSDARG00000015278	plxnc1
113119520	XM_026289060.1	chr19	22309210	22323506	+	113090772	XM_026256358.1	chr44	21120451	21133978	+	ENSDARG00000015290	sacm1la
113049442	XM_026211794.1	chr5	10158734	10166054	+	113074791	XM_026247555.1	chr30	14648072	14659915	+	ENSDARG00000015292	ube2g1a
113107427	XM_026269922.1	chr8	27270817	27275090	-	113039669	XM_026197664.1	chr33	27292595	27296682	-	ENSDARG00000015293	fam110a
113046875	XM_026207949.1	chr3	28727488	28732040	+	113044061	XM_026203656.1	chr28	27359896	27366271	+	ENSDARG00000015310	pitpnbl
113044474	XM_026204504.1	chr1	23186946	23210360	+	113109689	XM_026273456.1	chr26	27030471	27051035	+	ENSDARG00000015312	klf12a
113048856	XM_026210759.1	chr5	5699165	5703851	-	113091411	XM_026256926.1	chr30	9880952	9884659	-	ENSDARG00000015314	zc4h2
113111908	XM_026277102.1	chr12	6794251	6799892	-	113056308	XM_026222956.1	chr37	5773718	5778711	-	ENSDARG00000015315	psmc5
113108960	XM_026272401.1	chr9	8871098	8874720	+	113053623	XM_026218789.1	chr34	2813240	2817209	-	ENSDARG00000015325	u2af1
113041478	XM_026200043.1	chr23	16898053	16904553	-	113065469	XM_026236718.1	chr48	17730363	17736914	-	ENSDARG00000015343	pgd
113114216	XM_026281054.1	chr14	23904606	23908220	+	113057937	XM_026225556.1	chr39	25272664	25277915	+	ENSDARG00000015355	fosl1a
113107250	XM_026269619.1	chr8	10844128	10880174	+	113069911	XM_026243022.1	chr33	9981608	10017382	+	ENSDARG00000015356	fcho1
113106083	XM_026267656.1	chr7	20221856	20226087	+	113051404	XM_026215126.1	chr32	22079605	22082074	+	ENSDARG00000015385	ndufs3
113106420	XM_026268324.1	chr7	42748030	42785862	+	113051706	XM_026215674.1	chr32	44955689	44986843	-	ENSDARG00000015392	dhx15
113076102	XM_026248772.1	chr11	19373960	19376121	-	113055257	XM_026221413.1	chr36	12666612	12668366	+	ENSDARG00000015394	thoc7
113095035	XM_026260656.1	chr6	24467490	24469248	-	113050404	XM_026213338.1	chr31	25191886	25193816	-	ENSDARG00000015422	ppil1
113117327	XM_026285936.1	chr17	21810709	21846868	-	113060465	XM_026229392.1	chr42	18535777	18575594	-	ENSDARG00000015425	slc24a4a
113119558	XM_026289119.1	chr19	20919835	20926110	-	113091445	XM_026256978.1	chr44	19077788	19083078	-	ENSDARG00000015427	hdac1
113120153	XM_026290093.1	chr19	9560292	9563981	-	113062338	XM_026232124.1	chr44	7821343	7824955	-	ENSDARG00000015445	lim2.4
113117338	XM_026285949.1	chr17	18814645	18819698	+	113060649	XM_026229738.1	chr42	16301965	16384273	+	ENSDARG00000015449	fut8a
113041525	XM_026200120.1	chr23	19116081	19124355	-	113065566	XM_026236904.1	chr48	20450475	20459373	+	ENSDARG00000015460	racgap1
113114150	XM_026280935.1	chr14	23687878	23723217	+	113057955	XM_026225590.1	chr39	25052585	25095404	+	ENSDARG00000015472	gpc4
113121039	XM_026291253.1	chr20	13633981	13646610	-	113063372	XM_026233702.1	chr45	11921405	11938045	-	ENSDARG00000015474	ppp2r5ea
113042957	XM_026201997.1	chr25	409293	432882	+	113067144	XM_026239417.1	chr50	21365893	21389644	-	ENSDARG00000015502	adam10b
113044473	XM_026204503.1	chr1	23224864	23235564	-	113109459	XM_026273046.1	chr26	27069093	27077704	-	ENSDARG00000015506	klf5a
113046400	XM_026207258.1	chr2	18123639	18125003	+	113110815	XM_026275015.1	chr27	19522890	19523958	+	ENSDARG00000015515	mc4r
113048819	XM_026210699.1	chr5	6323784	6329629	+	113091385	XM_026256893.1	chr30	10341048	10347998	+	ENSDARG00000015524	prps1a
113094747	XM_026260402.1	chr6	24325743	24354700	+	113050387	XM_026213307.1	chr31	25063566	25083532	+	ENSDARG00000015531	slc4a8
113105372	XM_026266408.1	chr7	13433981	13559122	+	113052030	XM_026216277.1	chr32	14823724	14894912	+	ENSDARG00000015536	sox6
113042153	XM_026200757.1	chr24	1012010	1025894	+	113065995	XM_026237543.1	chr49	8207709	8226667	+	ENSDARG00000015537	gad2
113047252	XM_026208600.1	chr3	20917620	20924290	-	113045095	XM_026205263.1	chr28	20795159	20800826	-	ENSDARG00000015538	znf207a
113111100	XM_026275560.1	chr11	15344527	15362790	-	113095949	XM_026261314.1	chr36	16993243	17018641	+	ENSDARG00000015546	alpl
113105670	XM_026266893.1	chr7	9001272	9002015	-	113051955	XM_026216156.1	chr32	7332246	7335841	+	ENSDARG00000015551	fth1a
113119145	XM_026288380.1	chr19	27817022	27837965	-	113068319	XM_026241026.1	chr44	25569036	25592303	-	ENSDARG00000015552	phactr4a
113108458	XM_026271603.1	chr9	19832303	19836914	+	113053162	XM_026217948.1	chr34	20181952	20187783	+	ENSDARG00000015554	zic2a
113038478	XM_026195913.1	chr21	16240060	16260525	+	113064070	XM_026234607.1	chr46	14712366	14729412	+	ENSDARG00000015557	zgc:100829
113073977	XM_026246670.1	chr1	32866595	32877597	+	113069022	XM_026242028.1	chr26	34379518	34396989	+	ENSDARG00000015559	fstl1a
113117297	XM_026285881.1	chr17	20388035	20442684	-	113083918	XM_026254743.1	chr42	17754354	17782923	-	ENSDARG00000015566	dnmt3ab
113042246	XM_026200917.1	chr24	2112906	2116660	+	113066310	XM_026238189.1	chr49	7084237	7091534	-	ENSDARG00000015567	zic1
113056968	XM_026223935.1	chr13	16743310	16746700	-	113112699	XM_026278475.1	chr38	18223975	18229309	-	ENSDARG00000015576	itprip
113045736	XM_026206342.1	chr2	19512147	19522028	+	113117890	XM_026286803.1	chr27	20658575	20675266	+	ENSDARG00000015589	ankrd33bb
113109078	XM_026272620.1	chr9	5606466	5609353	+	113053434	XM_026218451.1	chr34	5623651	5626141	-	ENSDARG00000015592	c1ql2
113097169	XM_026262376.1	chr3	19190356	19205262	+	113046866	XM_026207937.1	chr28	18995208	19007085	+	ENSDARG00000015610	tubg1
113121005	XM_026291197.1	chr20	15295603	15298690	-	113063314	XM_026233617.1	chr45	13490690	13493703	-	ENSDARG00000015611	rasl11b
113120891	XM_026291015.1	chr20	18230301	18286568	-	113063069	XM_026233230.1	chr45	16487690	16546305	-	ENSDARG00000015627	rgs6
113114187	XM_026280991.1	chr14	25096822	25097652	-	113057718	XM_026225215.1	chr39	26273684	26277202	-	ENSDARG00000015628	psmd10
113114154	XM_026280943.1	chr14	23776841	23780744	+	113057952	XM_026225580.1	chr39	25152158	25155947	+	ENSDARG00000015649	rap2c
113114001	XM_026280667.1	chr14	15386789	15400655	-	113057604	XM_026225028.1	chr39	15347437	15362486	+	ENSDARG00000015653	tnip1
113107294	XM_026269701.1	chr8	25653080	25654937	+	113070997	XM_026244363.1	chr33	25408595	25410400	+	ENSDARG00000015657	zgc:77112
113057286	XM_026224571.1	chr13	6650119	6658141	+	113113022	XM_026279124.1	chr38	7515704	7520111	-	ENSDARG00000015662	pla2g12b
113056989	XM_026223964.1	chr13	16367316	16369939	+	113112715	XM_026278497.1	chr38	17447603	17450164	+	ENSDARG00000015674	msx3
113116405	XM_026284553.1	chr16	17652339	17666097	-	113059987	XM_026228730.1	chr41	13990377	14010434	-	ENSDARG00000015681	gsk3ab
113042184	XM_026200808.1	chr24	7980508	8027266	-	113066122	XM_026237782.1	chr49	10455363	10507346	+	ENSDARG00000015686	bmp6
113046078	XM_026206925.1	chr2	4214536	4231093	-	113038958	XM_026196780.1	chr27	4251429	4264427	-	ENSDARG00000015707	dvl3a
113043362	XM_026202695.1	chr25	15919931	15934905	-	113066938	XM_026239079.1	chr50	11093712	11109695	-	ENSDARG00000015709	hsd17b12a
113071516	XM_026244865.1	chr3	15501661	15511738	+	113049767	XM_026212392.1	chr28	15131219	15144739	+	ENSDARG00000015722	kctd5a
113043760	XM_026203338.1	chr25	25038517	25073115	+	113067196	XM_026239501.1	chr50	17087778	17113211	+	ENSDARG00000015731	ano5a
113116839	XM_026285162.1	chr16	16797397	16799422	-	113059628	XM_026228170.1	chr41	13270747	13273008	-	ENSDARG00000015734	aicda
113107244	XM_026269604.1	chr8	11217503	11227805	+	113069918	XM_026243037.1	chr33	10168615	10178101	+	ENSDARG00000015752	zap70
113056661	XM_026223455.1	chr13	29785210	29790431	+	113092964	XM_026258769.1	chr38	28393441	28397285	+	ENSDARG00000015757	tmem50a
113114104	XM_026280848.1	chr14	19003706	19007668	-	113075451	XM_026248174.1	chr39	19336142	19340073	+	ENSDARG00000015759	tspan7
113106291	XM_026268045.1	chr7	28755953	28759390	+	113051394	XM_026215110.1	chr32	30279954	30283244	+	ENSDARG00000015780	ankrd46b
113045783	XM_026206433.1	chr2	11387282	11394293	+	113115511	XM_026283104.1	chr27	13866071	13873110	+	ENSDARG00000015790	atp1b3a
113106105	XM_026267693.1	chr7	20465360	20495073	+	113051455	XM_026215218.1	chr32	22289695	22321609	+	ENSDARG00000015793	creb3l1
113106302	XM_026268068.1	chr7	28179027	28206039	+	113051369	XM_026215058.1	chr32	29721542	29754857	+	ENSDARG00000015805	cgnl1
113105106	XM_026266227.1	chr6	30693252	30704672	-	113050273	XM_026213082.1	chr31	30270069	30285244	+	ENSDARG00000015807	rab22a
113114972	XM_026282133.1	chr15	23203035	23217571	+	113058625	XM_026226677.1	chr40	19797607	19809501	+	ENSDARG00000015822	sesn3
113115160	XM_026282505.1	chr15	14352713	14358868	+	113058371	XM_026226207.1	chr40	11472081	11475641	+	ENSDARG00000015823	vps26b
113064111	XM_026234682.1	chr4	8176238	8180788	-	113078226	XM_026250541.1	chr29	8420471	8429894	-	ENSDARG00000015824	lemd3
113105126	XM_026266256.1	chr6	31148540	31157282	-	113050289	XM_026213103.1	chr31	29609070	29617746	+	ENSDARG00000015829	mov10a
113080425	XM_026252601.1	chr17	5764632	5766094	+	113060777	XM_026229951.1	chr42	5359742	5366691	+	ENSDARG00000015851	pnn
113096127	XM_026261569.1	chr13	19049216	19056796	-	113112394	XM_026277934.1	chr38	20611707	20617235	-	ENSDARG00000015854	chata
113115861	XM_026283544.1	chr16	28582486	28586954	-	113059200	XM_026227531.1	chr41	25968806	25973049	-	ENSDARG00000015856	slc25a40
113037753	XM_026195103.1	chr20	13092769	13103175	+	113063225	XM_026233468.1	chr45	11458690	11468444	+	ENSDARG00000015860	mtmr9
113099357	XM_026264368.1	chr6	18821346	18827795	+	113050602	XM_026213740.1	chr31	19645341	19652342	+	ENSDARG00000015862	rpl5b
113045967	XM_026206764.1	chr2	19452793	19458560	+	113117820	XM_026286753.1	chr27	20607404	20613614	+	ENSDARG00000015863	socs6b
113115282	XM_026282745.1	chr15	12631395	12673277	+	113058591	XM_026226623.1	chr40	7346265	7396919	+	ENSDARG00000015876	npas1
113108747	XM_026272035.1	chr9	12863969	12869495	+	113053591	XM_026218724.1	chr34	12953656	12960466	+	ENSDARG00000015889	zc3h15
113118542	XM_026287791.1	chr18	20280178	20289959	-	113061804	XM_026231247.1	chr43	20396370	20399619	-	ENSDARG00000015890	mafa
113111426	XM_026276104.1	chr12	27747601	27776546	-	113055864	XM_026222236.1	chr37	24575006	24642916	-	ENSDARG00000015891	ptprea
113045495	XM_026205897.1	chr2	13100143	13116770	+	113115794	XM_026283418.1	chr27	14792778	14810082	+	ENSDARG00000015901	ptbp2b
113070527	XM_026243894.1	chr23	15680267	15715600	-	113065461	XM_026236707.1	chr48	16497107	16519455	-	ENSDARG00000015902	stat6
113112154	XM_026277607.1	chr12	18981322	18982598	-	113074341	XM_026247165.1	chr37	17493801	17497957	+	ENSDARG00000015906	mxtx2
113120502	XM_026290364.1	chr20	25039480	25074212	-	113114850	XM_026281921.1	chr45	24497154	24515588	-	ENSDARG00000015907	dcbld1
113114744	XM_026281711.1	chr15	26270554	26280484	-	113058702	XM_026226859.1	chr40	22926378	22937094	-	ENSDARG00000015915	slc25a36b
113097150	XM_026262352.1	chr10	15647515	15652495	+	113054352	XM_026219858.1	chr35	14395613	14399658	+	ENSDARG00000015917	rnft1
113038595	XM_026196148.1	chr21	13253999	13263945	-	113064301	XM_026234993.1	chr46	11845867	11863539	-	ENSDARG00000015918	dlat
113046923	XM_026208064.1	chr3	27987155	28001808	-	113043429	XM_026202800.1	chr28	26730879	26743628	-	ENSDARG00000015922	zgc:153952
113116042	XM_026283873.1	chr16	23253357	23256160	-	113099632	XM_026264509.1	chr41	21022410	21024993	-	ENSDARG00000015930	rwdd1
113068711	XM_026241546.1	chr4	3188232	3201602	+	113048505	XM_026210362.1	chr29	2945332	2963571	+	ENSDARG00000015931	SNAP91
113103657	XM_026265993.1	chr6	29373904	29392776	-	113093524	XM_026259236.1	chr31	32343322	32362121	+	ENSDARG00000015947	matn4
113038559	XM_026196069.1	chr21	14755682	14757556	-	113063954	XM_026234421.1	chr46	13156682	13159947	-	ENSDARG00000015955	cldnc
113063846	XM_026234240.1	chr4	8829328	8840933	-	113047990	XM_026209471.1	chr29	9180207	9196589	-	ENSDARG00000015966	yaf2
113041397	XM_026199879.1	chr23	17813214	17850133	-	113065591	XM_026236961.1	chr48	18819190	18857942	-	ENSDARG00000015970	phip
113063483	XM_026233924.1	chr4	9363866	9405686	+	113048676	XM_026210530.1	chr29	9570527	9594387	+	ENSDARG00000015985	abcc9
113111152	XM_026275649.1	chr11	16528481	16549832	+	113095915	XM_026261246.1	chr36	15521539	15537673	-	ENSDARG00000015990	hcfc1a
113120472	XM_026290297.1	chr20	26691484	26708114	-	113073668	XM_026246493.1	chr45	25906151	25929910	-	ENSDARG00000016011	gpcpd1
113107298	XM_026269705.1	chr8	25581017	25604433	+	113070995	XM_026244354.1	chr33	25338197	25356950	+	ENSDARG00000016016	dbnlb
113108460	XM_026271604.1	chr9	19824323	19828710	-	113053161	XM_026217947.1	chr34	20176621	20180094	-	ENSDARG00000016022	zic5
113118355	XM_026287450.1	chr18	9237454	9243213	+	113061459	XM_026230585.1	chr43	9055721	9062105	+	ENSDARG00000016038	hacd3
113038735	XM_026196366.1	chr21	11256871	11263346	-	113064196	XM_026234827.1	chr46	9670516	9678166	-	ENSDARG00000016048	gpat3
113114172	XM_026280969.1	chr14	23919485	23925395	+	113057935	XM_026225554.1	chr39	25285809	25290391	+	ENSDARG00000016058	fibpa
113108697	XM_026271976.1	chr9	15377215	15386990	-	113053236	XM_026218096.1	chr34	33932516	33939783	-	ENSDARG00000016059	rab5b
113044177	XM_026203885.1	chr1	11889780	11894292	+	113107216	XM_026269571.1	chr26	326429	331448	+	ENSDARG00000016065	tlr3
113044956	XM_026205008.1	chr2	25046546	25089041	-	113120391	XM_026290217.1	chr27	25453096	25496952	-	ENSDARG00000016084	spsb4a
113114153	XM_026280942.1	chr14	23730913	23769582	+	113057953	XM_026225581.1	chr39	25103519	25149445	+	ENSDARG00000016085	mbnl3
113115287	XM_026282753.1	chr15	11824625	11843935	+	113058584	XM_026226613.1	chr40	7110004	7128560	+	ENSDARG00000016088	rtn2a
113111684	XM_026276673.1	chr12	22759354	22769755	-	113055958	XM_026222351.1	chr37	20710074	20719482	-	ENSDARG00000016089	bicral
113041898	XM_026200475.1	chr24	15094973	15107280	-	113066282	XM_026238140.1	chr49	15294442	15307285	-	ENSDARG00000016093	qtrtd1
113041285	XM_026199730.1	chr23	22418103	22422588	+	113065639	XM_026237071.1	chr48	23411624	23415945	+	ENSDARG00000016095	htr6
113048946	XM_026210926.1	chr5	700997	708183	-	113071728	XM_026245025.1	chr30	6310870	6316352	-	ENSDARG00000016128	ap3m2
113045136	XM_026205322.1	chr2	26081943	26097736	-	113120194	XM_026290136.1	chr27	26697284	26709444	-	ENSDARG00000016132	keap1a
113106042	XM_026267570.1	chr7	18429050	18451265	-	113051474	XM_026215247.1	chr32	19717300	19734400	-	ENSDARG00000016141	slc6a2
113114190	XM_026280994.1	chr14	25083939	25089148	-	113057722	XM_026225220.1	chr39	26262364	26270811	-	ENSDARG00000016143	xiap
113039820	XM_026197913.1	chr22	37658133	37687620	-	113065114	XM_026236311.1	chr47	17251689	17286110	+	ENSDARG00000016153	dag1
113117312	XM_026285912.1	chr17	20692041	20696913	-	113060482	XM_026229415.1	chr42	18078373	18083458	-	ENSDARG00000016154	zfp36l1a
113046007	XM_026206826.1	chr2	6570214	6604279	+	113039068	XM_026196964.1	chr27	7219611	7257160	+	ENSDARG00000016163	usp33
113116093	XM_026283993.1	chr16	22355275	22361452	-	113059829	XM_026228450.1	chr41	19794980	19803533	-	ENSDARG00000016173	cct3
113095185	XM_026260822.1	chr6	24639015	24657950	+	113050422	XM_026213358.1	chr31	25325466	25347811	+	ENSDARG00000016177	eif4enif1
113106985	XM_026269086.1	chr8	6496876	6524168	-	113074131	XM_026246863.1	chr33	5725791	5752697	-	ENSDARG00000016181	trim33
113111197	XM_026275730.1	chr11	17456643	17461055	+	113055206	XM_026221263.1	chr36	14864406	14868775	-	ENSDARG00000016200	trib3
113041866	XM_026200430.1	chr24	16661320	16663974	+	113065956	XM_026237489.1	chr49	16765380	16768079	+	ENSDARG00000016207	zgc:112408
113068070	XM_026240648.1	chr5	37424124	37474122	-	113086616	XM_026255466.1	chr30	42395003	42454194	+	ENSDARG00000016212	nup214
113089589	XM_026256062.1	chr3	13993110	13997285	+	113042229	XM_026200893.1	chr28	13511203	13519218	+	ENSDARG00000016213	zmp:0000001048
113040995	XM_026199238.1	chr23	2027406	2034964	-	113068678	XM_026241490.1	chr48	3537999	3541002	-	ENSDARG00000016238	arl6ip5b
113043057	XM_026202173.1	chr25	9899711	9904374	-	113066835	XM_026238896.1	chr50	4348682	4352969	-	ENSDARG00000016239	psmd13
113045850	XM_026206546.1	chr2	15344531	15349992	+	113117106	XM_026285526.1	chr27	16976484	16983468	+	ENSDARG00000016253	ralab
113105092	XM_026266207.1	chr6	30551516	30558166	-	113050262	XM_026213063.1	chr31	30420806	30425442	+	ENSDARG00000016255	chmp4ba
113040982	XM_026199219.1	chr23	2601031	2606663	+	113068665	XM_026241472.1	chr48	3242076	3249371	-	ENSDARG00000016256	nudt3a
113105863	XM_026267217.1	chr7	4718170	4739410	-	113052160	XM_026216520.1	chr32	11951626	11970316	+	ENSDARG00000016260	fxr2
113076201	XM_026248863.1	chr1	27319959	27323647	-	113072801	XM_026245790.1	chr26	31665219	31691331	-	ENSDARG00000016263	zdhhc5a
113113747	XM_026280204.1	chr14	12669679	12671674	+	113045109	XM_026205282.1	chr39	12877890	12879926	+	ENSDARG00000016280	eif1ad
113045250	XM_026205492.1	chr2	31790134	31810017	+	113111921	XM_026277141.1	chr27	33841001	33861173	+	ENSDARG00000016302	upf1
113044687	XM_026204863.1	chr1	299494	305890	+	113084866	XM_026255027.1	chr26	20711644	20755634	-	ENSDARG00000016304	tfdp1b
113105567	XM_026266708.1	chr7	8399528	8401932	-	113051984	XM_026216195.1	chr32	7887033	7888788	+	ENSDARG00000016307	mrpl46
113093263	XM_026259059.1	chr6	9602871	9660733	-	113050802	XM_026214111.1	chr31	8452197	8513436	-	ENSDARG00000016311	dock9b
113113911	XM_026280461.1	chr14	22099794	22101336	-	113058001	XM_026225672.1	chr39	23628352	23629792	-	ENSDARG00000016318	med7
113094293	XM_026260015.1	chr6	23938296	23971846	-	113050364	XM_026213261.1	chr31	24617515	24653650	-	ENSDARG00000016348	dip2bb
113119294	XM_026288631.1	chr19	13773102	13782586	-	113062120	XM_026231729.1	chr44	12272675	12283191	-	ENSDARG00000016350	cap1
113121144	XM_026291397.1	chr20	10393245	10397168	+	113063050	XM_026233196.1	chr45	9065527	9072041	+	ENSDARG00000016357	fmo5
113041894	XM_026200467.1	chr24	15047810	15058569	-	113066284	XM_026238147.1	chr49	15251136	15260561	-	ENSDARG00000016360	kpna1
113105782	XM_026267063.1	chr7	12653397	12655736	-	113052047	XM_026216325.1	chr32	14278024	14280525	-	ENSDARG00000016363	her8a
113040025	XM_026198222.1	chr22	31327738	31338029	+	113064997	XM_026236078.1	chr47	11027281	11040651	+	ENSDARG00000016364	gna15.1
113119496	XM_026289025.1	chr19	23054776	23065769	+	113090838	XM_026256451.1	chr44	21964519	21979581	+	ENSDARG00000016375	asns
113042603	XM_026201580.1	chr24	22172565	22177181	+	113092780	XM_026258520.1	chr49	21887490	21892664	+	ENSDARG00000016393	arf2b
113038820	XM_026196508.1	chr21	8175522	8194310	-	113073845	XM_026246597.1	chr46	6052281	6057032	-	ENSDARG00000016396	fam219aa
113043697	XM_026203238.1	chr25	7246113	7256763	-	113066386	XM_026238293.1	chr50	5241954	5251809	+	ENSDARG00000016415	dhtkd1
113057187	XM_026224355.1	chr13	10120885	10124496	+	113112962	XM_026278959.1	chr38	11235840	11240431	+	ENSDARG00000016427	fignl1
113098725	XM_026263761.1	chr6	17284904	17337294	+	113050636	XM_026213831.1	chr31	18558311	18609168	+	ENSDARG00000016429	farp2
113109871	XM_026273679.1	chr10	13651365	13671801	+	113092434	XM_026258025.1	chr35	12312944	12331885	+	ENSDARG00000016439	slc7a1
113107661	XM_026270325.1	chr8	13562453	13570366	+	113076446	XM_026249104.1	chr33	11675483	11683344	+	ENSDARG00000016447	ythdf1
113120996	XM_026291182.1	chr20	14707888	14724714	-	113063329	XM_026233644.1	chr45	12593350	12611948	+	ENSDARG00000016454	esr2a
113112118	XM_026277564.1	chr12	8648209	8654351	+	113072465	XM_026245444.1	chr37	8178355	8197033	+	ENSDARG00000016457	irf9
113071724	XM_026245016.1	chr17	6980338	6986934	-	113060727	XM_026229877.1	chr42	6393497	6398172	-	ENSDARG00000016460	fut9a
113041440	XM_026199959.1	chr23	18168188	18170279	+	113065588	XM_026236948.1	chr48	19153511	19155843	+	ENSDARG00000016463	trappc6b
113044255	XM_026204057.1	chr1	14567928	14576300	+	113107501	XM_026270064.1	chr26	2279161	2285624	+	ENSDARG00000016470	anxa5b
113046016	XM_026206838.1	chr2	5989157	5995192	+	113038437	XM_026195846.1	chr27	6127285	6135263	+	ENSDARG00000016477	eif4a2
113046914	XM_026208051.1	chr3	28082308	28097818	-	113043466	XM_026202882.1	chr28	26804670	26826766	-	ENSDARG00000016480	slc17a7a
113116202	XM_026284196.1	chr16	12745788	12752573	+	113060119	XM_026228957.1	chr41	9758392	9765798	+	ENSDARG00000016481	ptpn2a
113046745	XM_026207693.1	chr3	29977330	29986372	+	113047933	XM_026209344.1	chr28	30352567	30360095	-	ENSDARG00000016483	baiap2l2a
113038285	XM_026195595.1	chr21	27022310	27030907	-	113063912	XM_026234337.1	chr46	22401459	22409278	-	ENSDARG00000016484	dkc1
113042075	XM_026200643.1	chr24	23165907	23196943	-	113092805	XM_026258549.1	chr49	22392143	22416736	+	ENSDARG00000016490	rab11fip3
113116177	XM_026284146.1	chr16	11586365	11623753	+	113060096	XM_026228921.1	chr41	8611773	8626981	+	ENSDARG00000016494	ddc
113041922	XM_026200502.1	chr24	15308470	15320558	+	113066270	XM_026238119.1	chr49	15508308	15518641	+	ENSDARG00000016496	cdk8
113042149	XM_026200749.1	chr24	1050883	1072172	+	113065994	XM_026237542.1	chr49	8252141	8270428	+	ENSDARG00000016505	apbb1ip
113117421	XM_026286095.1	chr17	8234229	8256493	+	113094533	XM_026260111.1	chr42	7395265	7418341	+	ENSDARG00000016513	setd3
113115730	XM_026283290.1	chr16	29902368	29908257	+	113059267	XM_026227639.1	chr41	27191172	27195042	+	ENSDARG00000016516	rbm8a
113048779	XM_026210625.1	chr5	6740376	6745698	+	113091398	XM_026256910.1	chr30	10822248	10828471	+	ENSDARG00000016519	ctdnep1a
113061507	XM_026230666.1	chr4	16552154	16562995	-	113048231	XM_026209909.1	chr29	23292019	23302958	-	ENSDARG00000016526	gata3
113102079	XM_026265742.1	chr6	26880933	26894361	-	113050189	XM_026212940.1	chr31	34927394	34942375	-	ENSDARG00000016527	helz2
113120480	XM_026290307.1	chr20	25897406	25904516	+	113092567	XM_026258188.1	chr45	25364238	25370074	+	ENSDARG00000016528	wdcp
113114243	XM_026281107.1	chr14	25942252	25974454	-	113057801	XM_026225320.1	chr39	27139080	27170240	-	ENSDARG00000016531	klhl4
113121135	XM_026291382.1	chr20	10544044	10592092	+	113063238	XM_026233485.1	chr45	9265649	9283023	+	ENSDARG00000016532	suco
113048832	XM_026210727.1	chr5	6134985	6184055	+	113091422	XM_026256939.1	chr30	10132542	10193451	+	ENSDARG00000016536	npas2
113113923	XM_026280478.1	chr14	22483651	22491219	+	113057998	XM_026225669.1	chr39	23841230	23849950	+	ENSDARG00000016541	sash3
113098227	XM_026263230.1	chr1	29322239	29338756	+	113064869	XM_026235889.1	chr26	33492915	33507825	+	ENSDARG00000016548	eif5b
113111114	XM_026275586.1	chr11	15772473	15938548	+	113095923	XM_026261261.1	chr36	16111991	16304103	-	ENSDARG00000016551	iqsec1b
113038863	XM_026196600.1	chr21	7333650	7355160	+	113063934	XM_026234397.1	chr46	5014355	5039515	+	ENSDARG00000016570	prlra
113117166	XM_026285626.1	chr17	9037650	9078878	+	113094554	XM_026260130.1	chr42	8198673	8242002	+	ENSDARG00000016584	rgs7a
113043356	XM_026202685.1	chr25	15851435	15858852	+	113066933	XM_026239073.1	chr50	11044263	11051858	+	ENSDARG00000016598	ckmt1
113109110	XM_026272666.1	chr9	3774470	3779008	+	113053542	XM_026218662.1	chr34	6819080	6823421	-	ENSDARG00000016611	scrn3
113119230	XM_026288530.1	chr19	23949521	23955387	-	113090778	XM_026256367.1	chr44	22402358	22408237	-	ENSDARG00000016623	si:ch211-195b13.1
113120752	XM_026290773.1	chr20	20834669	20850207	-	113062668	XM_026232653.1	chr45	20189888	20201104	-	ENSDARG00000016630	tprb
113069441	XM_026242539.1	chr11	7722446	7728920	-	113055423	XM_026221730.1	chr36	23466490	23470927	+	ENSDARG00000016649	akr7a3
113117062	XM_026285455.1	chr17	22774557	22795468	+	113060519	XM_026229486.1	chr42	19674398	19689924	+	ENSDARG00000016651	znf106a
113056748	XM_026223584.1	chr13	21105630	21108140	+	113112609	XM_026278329.1	chr38	22819077	22821242	+	ENSDARG00000016656	mgme1
113119521	XM_026289061.1	chr19	22176831	22292973	+	113090818	XM_026256423.1	chr44	20750848	20884270	+	ENSDARG00000016667	gabbr1b
113091628	XM_026257206.1	chr18	11334076	11395893	+	113061598	XM_026230841.1	chr43	10812016	10903594	+	ENSDARG00000016676	gnao1a
[truncated: 9,447 more rows]

## Sheet: Supp Data 2
Supplementary Data 2. Ohnolog pairs with cell-type-specific expression in which the L-ohnologs showed higher gene expression than the S-ohnologs
		L-ohnologs						S-ohnologs
Cell type	Gene symbol	NCBI gene ID	NCBI transcript ID	Chromosome	Start	End	Strand	NCBI gene ID	NCBI transcript ID	Chromosome	Start	End	Strand	Ensembl gene ID of zebrafish ortholog
Rods	pdca	113045806	XM_026206472.1	chr2	13466986	13470205	-	113116221	XM_026284242.1	chr27	15634660	15639307	-	ENSDARG00000011886
Rods	slc24a1	113118357	XM_026287453.1	chr18	9251718	9263164	+	113061457	XM_026230582.1	chr43	9069172	9084608	+	ENSDARG00000041431
Rods	rims3	113119487	XM_026289016.1	chr19	23230561	23294572	+	113090796	XM_026256393.1	chr44	22130964	22194407	+	ENSDARG00000062305
Rods	gnat1	113095932	XM_026261282.1	chr6	25479492	25485850	+	113050468	XM_026213438.1	chr31	26171995	26184061	+	ENSDARG00000044199
Rods	rgs9b	113112107	XM_026277516.1	chr12	12741509	12755598	-	113056492	XM_026223283.1	chr37	12665377	12675987	-	ENSDARG00000045156
Rods	pde6g	113111654	XM_026276613.1	chr12	23461560	23465040	-	113055990	XM_026222414.1	chr37	21195100	21197632	-	ENSDARG00000101984
Rods	arl13a	113114490	XM_026281406.1	chr14	18916359	18921070	-	113075447	XM_026248168.1	chr39	19413277	19417056	+	ENSDARG00000052575
Rods	bzw2	113119580	XM_026289165.1	chr19	20216828	20233033	+	113091461	XM_026257011.1	chr44	18307296	18326499	+	ENSDARG00000035918
Rods	nme3	113046901	XM_026208022.1	chr3	28449715	28453507	+	113043634	XM_026203139.1	chr28	27054862	27057437	+	ENSDARG00000100990
Rods	si:dkey-121a11.3	113040117	XM_026198382.1	chr22	27426383	27443964	+	113064857	XM_026235821.1	chr47	8121218	8139627	+	ENSDARG00000071458
Rods	zgc:154093	113115059	XM_026282313.1	chr15	16574555	16578082	-	113058453	XM_026226375.1	chr40	14005130	14006575	-	ENSDARG00000055897
Rods	ar	113049544	XM_026211971.1	chr5	12660601	12725381	+	113076215	XM_026248881.1	chr30	17493475	17561543	+	ENSDARG00000067976
Rods	chchd10	113038773	XM_026196416.1	chr21	9389011	9391390	+	113064101	XM_026234657.1	chr46	7964065	7967489	+	ENSDARG00000010717
Rods	ndrg1a	113119425	XM_026288920.1	chr19	17436280	17446389	-	113091589	XM_026257160.1	chr44	16462394	16473162	+	ENSDARG00000032849
Rods	syne1a	113120954	XM_026291110.1	chr20	16877005	16989119	+	113063144	XM_026233342.1	chr45	15177558	15230260	+	ENSDARG00000009499
Rods	prom1a	113114047	XM_026280747.1	chr14	16532963	16578047	+	113091115	XM_026256549.1	chr39	17157369	17171885	+	ENSDARG00000039966
Rods	map7d3	113113972	XM_026280598.1	chr14	23432416	23463919	+	113057966	XM_026225607.1	chr39	24811229	24838094	+	ENSDARG00000060771
Rods	skib	113111132	XM_026275629.1	chr11	16362621	16393721	+	113095930	XM_026261276.1	chr36	15676144	15707323	-	ENSDARG00000008034
Rods	slc6a6b	113070587	XM_026243988.1	chr22	38625610	38641915	+	113065090	XM_026236263.1	chr47	15231934	15251842	-	ENSDARG00000098438
Rods	wdr83os	113111053	XM_026275467.1	chr11	13979797	13981238	-	113055314	XM_026221536.1	chr36	18302942	18304417	+	ENSDARG00000025554
Cones	pdcb	113120751	XM_026290772.1	chr20	20854172	20860182	-	113062964	XM_026233073.1	chr45	20207351	20210902	-	ENSDARG00000017634
Cones	rcvrn2	113116339	XM_026284437.1	chr16	16258237	16262872	+	113059917	XM_026228603.1	chr41	12739260	12743145	+	ENSDARG00000019902
Cones	prph2b	113057241	XM_026224484.1	chr13	8344654	8348604	-	113113045	XM_026279164.1	chr38	9499652	9503707	-	ENSDARG00000014840
Cones	RGS9BP	113118126	XM_026287051.1	chr18	614246	616389	-	113079585	XM_026251827.1	chr43	3177313	3179116	-	ENSDARG00000086756
Cones	kitlga	113043231	XM_026202468.1	chr25	14063333	14077908	-	113066745	XM_026238756.1	chr50	9542167	9557659	-	ENSDARG00000070917
Cones	ncaldb	113119184	XM_026288453.1	chr19	25866263	25875921	-	113068280	XM_026240956.1	chr44	24135449	24146792	-	ENSDARG00000011334
Cones	camk2d1	113106329	XM_026268142.1	chr7	34669753	34765598	-	113051302	XM_026214913.1	chr32	39213396	39262098	-	ENSDARG00000043010
Cones	sez6a	113109989	XM_026273931.1	chr10	19487615	19523453	-	113054382	XM_026219904.1	chr35	18354156	18384739	-	ENSDARG00000100876
Cones	pgd	113041478	XM_026200043.1	chr23	16898053	16904553	-	113065469	XM_026236718.1	chr48	17730363	17736914	-	ENSDARG00000015343
Cones	nfia	113040110	XM_026198363.1	chr22	27679615	27798362	-	113064866	XM_026235838.1	chr47	8382588	8497364	-	ENSDARG00000062420
Cones	guk1b	113106721	XM_026268761.1	chr8	10017176	10022803	-	113073633	XM_026246453.1	chr33	9249662	9254354	-	ENSDARG00000005776
Cones	hdac9b	113116279	XM_026284344.1	chr16	14195469	14249321	+	113060185	XM_026229074.1	chr41	11122832	11169494	+	ENSDARG00000056642
Cones	cdk5r2b	113109369	XM_026272978.1	chr9	12923647	12926069	-	113053584	XM_026218718.1	chr34	13181211	13183639	-	ENSDARG00000078671
Cones	ndrg1a	113119425	XM_026288920.1	chr19	17436280	17446389	-	113091589	XM_026257160.1	chr44	16462394	16473162	+	ENSDARG00000032849
Cones	rp1l1a	113117737	XM_026286636.1	chr17	2112775	2131998	-	113060829	XM_026230037.1	chr42	2588901	2606024	+	ENSDARG00000089458
Cones	triob	113116170	XM_026284127.1	chr16	11159954	11312577	+	113100858	XM_026265379.1	chr41	8283750	8356650	+	ENSDARG00000000370
Cones	cry1ba	113107215	XM_026269566.1	chr8	11556918	11572492	+	113069943	XM_026243095.1	chr33	10767614	10782708	+	ENSDARG00000069074
Cones	dclk1a	113110034	XM_026274025.1	chr10	18595775	18637422	-	113054447	XM_026220021.1	chr35	17323635	17365587	-	ENSDARG00000018856
Cones	rdh8a	113071718	XM_026245004.1	chr3	14077734	14084988	-	113042216	XM_026200871.1	chr28	13588192	13594495	-	ENSDARG00000028048
Cones	zbtb18	113057110	XM_026224200.1	chr13	14138532	14145019	+	113112807	XM_026278677.1	chr38	14239140	14245647	-	ENSDARG00000028228
Cones	plch2a	113107833	XM_026270595.1	chr8	29018479	29046963	+	113097250	XM_026262467.1	chr33	28313800	28442418	-	ENSDARG00000059960
Cones	slc6a6b	113070587	XM_026243988.1	chr22	38625610	38641915	+	113065090	XM_026236263.1	chr47	15231934	15251842	-	ENSDARG00000098438
Cones	pcloa	113067629	XM_026239998.1	chr4	7273951	7319301	+	113047816	XM_026209123.1	chr29	7595276	7642113	+	ENSDARG00000063299
Cones	ckba	113057194	XM_026224380.1	chr13	10019334	10026521	-	113112969	XM_026278983.1	chr38	11145340	11148842	-	ENSDARG00000069752
Cones	ppp1r14bb	113106611	XM_026268707.1	chr7	30702577	30726082	-	113051612	XM_026215507.1	chr32	33516888	33566581	+	ENSDARG00000030161
Cones	bzw2	113119580	XM_026289165.1	chr19	20216828	20233033	+	113091461	XM_026257011.1	chr44	18307296	18326499	+	ENSDARG00000035918
Cones	laptm4b	113119459	XM_026288982.1	chr19	19352436	19362958	+	113091833	XM_026257481.1	chr44	17426152	17436140	+	ENSDARG00000035870
Cones	arl13a	113114490	XM_026281406.1	chr14	18916359	18921070	-	113075447	XM_026248168.1	chr39	19413277	19417056	+	ENSDARG00000052575
Cones	ctsd	113118288	XM_026287349.1	chr18	7864618	7870553	+	113061519	XM_026230682.1	chr43	7757294	7762885	+	ENSDARG00000057698
Cones	dusp5	113039873	XM_026198007.1	chr22	41575277	41580447	-	113065082	XM_026236219.1	chr47	14716820	14722028	-	ENSDARG00000019307
Cones	map1ab	113043216	XM_026202452.1	chr25	14642904	14682262	-	113066880	XM_026238979.1	chr50	10184568	10221991	-	ENSDARG00000022045
Cones	ppm1e	113109925	XM_026273818.1	chr10	17881950	17931478	+	113054410	XM_026219944.1	chr35	16609972	16644653	+	ENSDARG00000026499
Cones	arl6	113044478	XM_026204510.1	chr1	23063483	23072130	+	113110344	XM_026274518.1	chr26	26918643	26931964	+	ENSDARG00000032056
Cones	ppp1caa	113047041	XM_026208289.1	chr3	24631717	24641696	+	113046385	XM_026207251.1	chr28	22728094	22742863	+	ENSDARG00000003486
Cones	bicd2	113110809	XM_026274996.1	chr11	10735106	10743778	-	113055479	XM_026221826.1	chr36	21229463	21242757	+	ENSDARG00000075571
Cones	cdr2a	113047561	XM_026208937.1	chr3	35761689	35770560	+	113052984	XM_026217552.1	chr28	35884251	35890286	+	ENSDARG00000035952
Cones	mtcl1	113045279	XM_026205538.1	chr2	31216496	31265232	-	113112538	XM_026278205.1	chr27	33228678	33284090	-	ENSDARG00000091408
Cones	wdcp	113120480	XM_026290307.1	chr20	25897406	25904516	+	113092567	XM_026258188.1	chr45	25364238	25370074	+	ENSDARG00000016528
Cones	larp4ab	113094316	XM_026260046.1	chr6	23981539	24001379	-	113050366	XM_026213270.1	chr31	24696178	24722625	-	ENSDARG00000074979
Cones	stxbp1b	113049298	XM_026211512.1	chr5	9100225	9111707	+	113074105	XM_026246836.1	chr30	13524376	13536786	+	ENSDARG00000056036
Cones	eps8	113064779	XM_026235707.1	chr4	345333	373319	+	113048474	XM_026210301.1	chr29	202727	203268	-	ENSDARG00000102128
Cones	OSBPL8	113059630	XM_026228175.1	chr4	1294239	1336817	-	113048465	XM_026210283.1	chr29	1085453	1111285	-	ENSDARG00000039724
BC	stx3a	113113663	XM_026280046.1	chr14	8541101	8567597	-	113069567	XM_026242720.1	chr39	8487380	8492566	+	ENSDARG00000001880
BC	slc17a7a	113046914	XM_026208051.1	chr3	28082308	28097818	-	113043466	XM_026202882.1	chr28	26804670	26826766	-	ENSDARG00000016480
BC	aplp1	113114942	XM_026282065.1	chr15	24147613	24194296	+	113095046	XM_026260668.1	chr40	20808176	20814294	+	ENSDARG00000098368
BC	rnd1a	113041174	XM_026199563.1	chr23	10944713	10953057	+	113094706	XM_026260318.1	chr48	11889217	11900074	+	ENSDARG00000030547
BC	camta1b	113110868	XM_026275109.1	chr11	9217114	9508397	-	113055520	XM_026221886.1	chr36	22601038	22870957	+	ENSDARG00000007824
BC	fam107b	113118223	XM_026287241.1	chr18	5935989	5943685	-	113061543	XM_026230726.1	chr43	5919002	5925941	-	ENSDARG00000026865
BC	ctbp2a	113117689	XM_026286545.1	chr17	3670146	3696639	-	113060894	XM_026230145.1	chr42	3430296	3452078	-	ENSDARG00000044062
BC	sybu	113115950	XM_026283696.1	chr16	26736604	26748624	+	113059220	XM_026227556.1	chr41	24259656	24268637	+	ENSDARG00000060112
BC	kif1aa	113098809	XM_026263903.1	chr6	17389734	17448043	+	113050630	XM_026213813.1	chr31	18653163	18721655	+	ENSDARG00000061817
BC	dbn1	113038356	XM_026195690.1	chr21	22623337	22695934	-	113070115	XM_026243309.1	chr46	18583321	18663355	-	ENSDARG00000069113
BC	pcbp3	113108342	XM_026271392.1	chr9	25460431	25523015	+	113053703	XM_026218971.1	chr34	25870734	25883711	+	ENSDARG00000054378
BC	cacna2d2a	113103988	XM_026266024.1	chr6	28941458	29135670	+	113050207	XM_026212970.1	chr31	33104113	33226304	-	ENSDARG00000103390
BC	fkbp1b	113120481	XM_026290311.1	chr20	25882994	25896241	-	113092573	XM_026258197.1	chr45	25353804	25363546	-	ENSDARG00000052625
BC	faim2b	113069221	XM_026242225.1	chr11	1254964	1260225	+	113055677	XM_026222075.1	chr36	2609852	2616539	-	ENSDARG00000105362
BC	atp5o	113108428	XM_026271556.1	chr9	20807326	20809605	+	113053127	XM_026217891.1	chr34	21166928	21169484	+	ENSDARG00000001788
BC	sgip1a	113099945	XM_026264842.1	chr6	19659620	19716335	-	113050569	XM_026213644.1	chr31	20431751	20502293	-	ENSDARG00000097897
BC	ndufs6	113119545	XM_026289106.1	chr19	21711109	21714578	+	113090810	XM_026256415.1	chr44	20125383	20128754	+	ENSDARG00000056583
GABAergic AC	slc6a1a	113068700	XM_026241535.1	chr23	1708381	1718150	-	113108119	XM_026270946.1	chr48	3974473	3984825	-	ENSDARG00000045944
GABAergic AC	necab1	113119591	XM_026289177.1	chr19	19991233	20023974	+	113091872	XM_026257542.1	chr44	18074950	18099837	+	ENSDARG00000056566
GABAergic AC	syn2b	113068125	XM_026240743.1	chr11	2784223	2803337	-	113054931	XM_026220737.1	chr36	1188898	1263985	+	ENSDARG00000101054
GABAergic AC	slc35g2b	113042203	XM_026200848.1	chr24	3289513	3293342	+	113066313	XM_026238196.1	chr49	6077155	6081928	-	ENSDARG00000045447
GABAergic AC	syt1a	113062133	XM_026231754.1	chr4	14082260	14160774	+	113048191	XM_026209817.1	chr29	14396774	14464769	+	ENSDARG00000030614
GABAergic AC	sv2a	113115726	XM_026283281.1	chr16	29971196	30002444	+	113059270	XM_026227647.1	chr41	27262510	27288984	+	ENSDARG00000059945
GABAergic AC	syt2a	113041040	XM_026199311.1	chr23	6504059	6542021	+	113070269	XM_026243499.1	chr48	6684941	6714372	+	ENSDARG00000025206
GABAergic AC	gad1b	113090866	XM_026256468.1	chr6	4854529	4874559	+	113050966	XM_026214474.1	chr31	1482994	1502397	+	ENSDARG00000027419
GABAergic AC	pcsk2	113057406	XM_026224785.1	chr13	3511227	3574190	+	113113092	XM_026279259.1	chr38	4664461	4716472	-	ENSDARG00000019451
GABAergic AC	tfap2a	113042194	XM_026200819.1	chr24	7430231	7441642	+	113066117	XM_026237774.1	chr49	11151320	11159875	-	ENSDARG00000059279
GABAergic AC	stxbp1a	113038801	XM_026196474.1	chr21	8522350	8549980	+	113073820	XM_026246571.1	chr46	6419828	6445041	+	ENSDARG00000001994
GABAergic AC	stx1b	113119657	XM_026289274.1	chr19	5928846	5973193	+	113062432	XM_026232275.1	chr44	4415836	4454140	+	ENSDARG00000000503
GABAergic AC	gria2a	113044236	XM_026204022.1	chr1	13684999	13722567	-	113107123	XM_026269374.1	chr26	1861434	1892296	-	ENSDARG00000070173
GABAergic AC	atp1b3a	113045783	XM_026206433.1	chr2	11387282	11394293	+	113115511	XM_026283104.1	chr27	13866071	13873110	+	ENSDARG00000015790
GABAergic AC	atp1b3b	113115359	XM_026282883.1	chr15	3352851	3376016	-	113058176	XM_026225844.1	chr40	3303160	3325157	-	ENSDARG00000042837
GABAergic AC	cabp1b	113110304	XM_026274410.1	chr10	21125265	21152996	-	113054552	XM_026220173.1	chr35	19794302	19814186	+	ENSDARG00000033411
GABAergic AC	basp1	113045050	XM_026205175.1	chr2	26541547	26559002	+	113120881	XM_026290997.1	chr27	27279967	27282265	+	ENSDARG00000053358
GABAergic AC	gng3	113038519	XM_026196021.1	chr21	15229467	15232656	+	113064360	XM_026235125.1	chr46	13644397	13647993	+	ENSDARG00000009553
GABAergic AC	pcloa	113067629	XM_026239998.1	chr4	7273951	7319301	+	113047816	XM_026209123.1	chr29	7595276	7642113	+	ENSDARG00000063299
GABAergic AC	syt11a	113119207	XM_026288495.1	chr19	25345963	25370502	-	113068261	XM_026240924.1	chr44	23698692	23723409	+	ENSDARG00000057913
GABAergic AC	kif1aa	113098809	XM_026263903.1	chr6	17389734	17448043	+	113050630	XM_026213813.1	chr31	18653163	18721655	+	ENSDARG00000061817
GABAergic AC	gpm6aa	113114146	XM_026280932.1	chr14	21002880	21019903	+	113057775	XM_026225287.1	chr39	21622354	21634484	+	ENSDARG00000055455
GABAergic AC	calm1a	113117528	XM_026286261.1	chr17	13417322	13425807	-	113095975	XM_026261343.1	chr42	12309061	12318435	-	ENSDARG00000021811
GABAergic AC	pcsk1nl	113107033	XM_026269162.1	chr8	4189194	4197467	-	113080123	XM_026252348.1	chr33	4260205	4268732	+	ENSDARG00000076170
GABAergic AC	camk2d2	113044308	XM_026204177.1	chr1	9602347	9636312	-	113105940	XM_026267341.1	chr26	7789310	7816956	-	ENSDARG00000014273
GABAergic AC	crabp1a	113043193	XM_026202418.1	chr25	6633960	6642984	+	113066647	XM_026238584.1	chr50	3898129	3906110	-	ENSDARG00000045926
GABAergic AC	lhfpl3	113061829	XM_026231289.1	chr4	14723806	14763894	+	113048210	XM_026209857.1	chr29	15016592	15053804	+	ENSDARG00000021595
GABAergic AC	jarid2a	113116683	XM_026284980.1	chr16	19935973	19978986	+	113059064	XM_026227291.1	chr41	17205881	17233787	+	ENSDARG00000060925
GABAergic AC	kif1ab	113045825	XM_026206505.1	chr2	14590724	14622593	-	113116840	XM_026285165.1	chr27	15996177	16021268	-	ENSDARG00000062024
GABAergic AC	map1aa	113106275	XM_026268008.1	chr7	28012262	28036429	+	113051363	XM_026215040.1	chr32	29520355	29534467	+	ENSDARG00000059601
GABAergic AC	rnasekb	113093065	XM_026258901.1	chr10	12613018	12614597	-	113054216	XM_026219589.1	chr35	11190322	11192584	-	ENSDARG00000104458
GABAergic AC	SMIM18	113044262	XM_026204073.1	chr1	14676078	14680743	-	113107593	XM_026270219.1	chr26	2516824	2520499	-	ENSDARG00000093064
GABAergic AC	ywhaqa	113120867	XM_026290978.1	chr20	18721310	18735894	+	113063114	XM_026233295.1	chr45	17113409	17123382	+	ENSDARG00000042539
GABAergic AC	cbx3b	113116259	XM_026284313.1	chr16	13800431	13805348	+	113060165	XM_026229046.1	chr41	10727388	10731137	+	ENSDARG00000092158
GABAergic AC	reep5	113109540	XM_026273136.1	chr10	2151133	2154305	-	113053985	XM_026219171.1	chr35	1475060	1481523	-	ENSDARG00000100742
GABAergic AC	atp6v1d	113120594	XM_026290509.1	chr20	30398388	30402864	-	113068545	XM_026241282.1	chr45	28836413	28840775	-	ENSDARG00000011175
GABAergic AC	fbrs	113111521	XM_026276308.1	chr12	16301593	16320619	-	113056175	XM_026222746.1	chr37	16368520	16384294	+	ENSDARG00000074688
Glycinergic AC	cabp1b	113110304	XM_026274410.1	chr10	21125265	21152996	-	113054552	XM_026220173.1	chr35	19794302	19814186	+	ENSDARG00000033411
Glycinergic AC	syt1a	113062133	XM_026231754.1	chr4	14082260	14160774	+	113048191	XM_026209817.1	chr29	14396774	14464769	+	ENSDARG00000030614
Glycinergic AC	stxbp1a	113038801	XM_026196474.1	chr21	8522350	8549980	+	113073820	XM_026246571.1	chr46	6419828	6445041	+	ENSDARG00000001994
Glycinergic AC	gria2a	113044236	XM_026204022.1	chr1	13684999	13722567	-	113107123	XM_026269374.1	chr26	1861434	1892296	-	ENSDARG00000070173
Glycinergic AC	atp1b3a	113045783	XM_026206433.1	chr2	11387282	11394293	+	113115511	XM_026283104.1	chr27	13866071	13873110	+	ENSDARG00000015790
Glycinergic AC	stx1b	113119657	XM_026289274.1	chr19	5928846	5973193	+	113062432	XM_026232275.1	chr44	4415836	4454140	+	ENSDARG00000000503
Glycinergic AC	calm1a	113117528	XM_026286261.1	chr17	13417322	13425807	-	113095975	XM_026261343.1	chr42	12309061	12318435	-	ENSDARG00000021811
Glycinergic AC	basp1	113045050	XM_026205175.1	chr2	26541547	26559002	+	113120881	XM_026290997.1	chr27	27279967	27282265	+	ENSDARG00000053358
Glycinergic AC	atp1b3b	113115359	XM_026282883.1	chr15	3352851	3376016	-	113058176	XM_026225844.1	chr40	3303160	3325157	-	ENSDARG00000042837
Glycinergic AC	syt11a	113119207	XM_026288495.1	chr19	25345963	25370502	-	113068261	XM_026240924.1	chr44	23698692	23723409	+	ENSDARG00000057913
Glycinergic AC	kif1aa	113098809	XM_026263903.1	chr6	17389734	17448043	+	113050630	XM_026213813.1	chr31	18653163	18721655	+	ENSDARG00000061817
Glycinergic AC	gng3	113038519	XM_026196021.1	chr21	15229467	15232656	+	113064360	XM_026235125.1	chr46	13644397	13647993	+	ENSDARG00000009553
Glycinergic AC	map1aa	113106275	XM_026268008.1	chr7	28012262	28036429	+	113051363	XM_026215040.1	chr32	29520355	29534467	+	ENSDARG00000059601
Glycinergic AC	jarid2a	113116683	XM_026284980.1	chr16	19935973	19978986	+	113059064	XM_026227291.1	chr41	17205881	17233787	+	ENSDARG00000060925
Glycinergic AC	camk2d2	113044308	XM_026204177.1	chr1	9602347	9636312	-	113105940	XM_026267341.1	chr26	7789310	7816956	-	ENSDARG00000014273
Glycinergic AC	mtss1lb	113106223	XM_026267916.1	chr7	26309106	26376850	-	113051319	XM_026214940.1	chr32	28005490	28021560	-	ENSDARG00000087260
Glycinergic AC	gpm6aa	113114146	XM_026280932.1	chr14	21002880	21019903	+	113057775	XM_026225287.1	chr39	21622354	21634484	+	ENSDARG00000055455
HC	slc4a5	113110328	XM_026274442.1	chr10	22620919	22649366	+	113053940	XM_026219098.1	chr35	22117937	22118136	+	ENSDARG00000104387
HC	tnr	113045429	XM_026205816.1	chr2	22353297	22480943	+	113037755	XM_026195109.1	chr27	23276753	23309518	+	ENSDARG00000020771
HC	si:ch211-153l6.6	113045794	XM_026206450.1	chr2	14060109	14066304	+	113115842	XM_026283510.1	chr27	15473195	15478506	+	ENSDARG00000097187
HC	drp2	113114112	XM_026280859.1	chr14	18776354	18902111	-	113075443	XM_026248159.1	chr39	19488263	19547143	+	ENSDARG00000101419
HC	apc2	113069376	XM_026242429.1	chr11	5069045	5100843	+	113054987	XM_026220856.1	chr36	4400757	4433371	+	ENSDARG00000063007
HC	adarb1b	113108302	XM_026271256.1	chr9	26972357	27022883	+	113052979	XM_026217541.1	chr34	27245428	27368244	+	ENSDARG00000003544
HC	CABZ01081780.1	113098808	XM_026263898.1	chr7	44815354	44863576	+	113051743	XM_026215780.1	chr32	46560631	46603773	+	ENSDARG00000063158
HC	pcbp3	113108342	XM_026271392.1	chr9	25460431	25523015	+	113053703	XM_026218971.1	chr34	25870734	25883711	+	ENSDARG00000054378
HC	mdka	113106110	XM_026267712.1	chr7	20605479	20613099	+	113051453	XM_026215206.1	chr32	22440332	22447373	+	ENSDARG00000036036
HC	slc44a5b	113107097	XM_026269307.1	chr8	9785006	9807312	+	113069865	XM_026242949.1	chr33	8814376	8827570	+	ENSDARG00000057419
HC	ppp2r5a	113121222	XM_026291513.1	chr20	7181576	7203794	+	113063409	XM_026233773.1	chr45	5965238	5986499	-	ENSDARG00000027017
HC	phactr3b	113068158	XM_026240808.1	chr11	2102262	2147169	-	113054959	XM_026220784.1	chr36	2140656	2189575	-	ENSDARG00000019304
HC	tfap2a	113042194	XM_026200819.1	chr24	7430231	7441642	+	113066117	XM_026237774.1	chr49	11151320	11159875	-	ENSDARG00000059279
HC	ca2	113042532	XM_026201455.1	chr24	20886531	20892895	-	113092650	XM_026258328.1	chr49	20599892	20606168	-	ENSDARG00000014488
HC	nat8l	113105696	XM_026266936.1	chr7	11461875	11472492	-	113052112	XM_026216450.1	chr32	12820876	12832238	-	ENSDARG00000077256
HC	map1ab	113043216	XM_026202452.1	chr25	14642904	14682262	-	113066880	XM_026238979.1	chr50	10184568	10221991	-	ENSDARG00000022045
HC	nrcama	113060307	XM_026229180.1	chr4	8676758	8725749	+	113048167	XM_026209762.1	chr29	9063532	9095397	+	ENSDARG00000006396
HC	gng13b	113047337	XM_026208687.1	chr3	19991489	19997351	+	113044720	XM_026204904.1	chr28	20084113	20089981	+	ENSDARG00000037921
HC	calm1a	113117528	XM_026286261.1	chr17	13417322	13425807	-	113095975	XM_026261343.1	chr42	12309061	12318435	-	ENSDARG00000021811
HC	daam1a	113070474	XM_026243757.1	chr17	6389070	6410209	-	113098961	XM_026264004.1	chr42	5960178	5973291	-	ENSDARG00000015059
HC	ppp1r13bb	113121026	XM_026291234.1	chr20	14043380	14082789	+	113063358	XM_026233672.1	chr45	12213466	12262932	+	ENSDARG00000009142
HC	plch2a	113107833	XM_026270595.1	chr8	29018479	29046963	+	113097250	XM_026262467.1	chr33	28313800	28442418	-	ENSDARG00000059960
HC	ubl3a	113109968	XM_026273898.1	chr10	19288845	19310143	-	113054673	XM_026220369.1	chr35	18183690	18203478	-	ENSDARG00000099532
HC	mtss1lb	113106223	XM_026267916.1	chr7	26309106	26376850	-	113051319	XM_026214940.1	chr32	28005490	28021560	-	ENSDARG00000087260
HC	hdac9b	113116279	XM_026284344.1	chr16	14195469	14249321	+	113060185	XM_026229074.1	chr41	11122832	11169494	+	ENSDARG00000056642
HC	pkma	113118074	XM_026286959.1	chr18	4749414	4760942	-	113061389	XM_026230445.1	chr43	533103	543625	-	ENSDARG00000099730
HC	acap3b	113069399	XM_026242477.1	chr11	5567049	5602413	-	113055102	XM_026221086.1	chr36	5916019	5978431	-	ENSDARG00000099240
HC	shfm1	113119361	XM_026288783.1	chr19	14764750	14766796	+	113062059	XM_026231594.1	chr44	13151338	13152713	+	ENSDARG00000027899
HC	myo18ab	113115046	XM_026282266.1	chr15	16730235	16799944	+	113058463	XM_026226389.1	chr40	14125425	14217456	+	ENSDARG00000061862
HC	CU929259.1	113042654	XM_026201638.1	chr24	24638398	24693729	+	113068729	XM_026241555.1	chr49	23605644	23616854	+	ENSDARG00000101687
HC	ckbb	113121027	XM_026291235.1	chr20	14084386	14089000	-	113063356	XM_026233671.1	chr45	12264077	12275517	-	ENSDARG00000043257
RGC	stmn3	113102162	XM_026265761.1	chr6	26910431	26918649	-	113050190	XM_026212941.1	chr31	34943813	34949331	-	ENSDARG00000038465
RGC	kcnd1	113106995	XM_026269106.1	chr8	5430765	5490450	+	113074143	XM_026246883.1	chr33	5256525	5308766	+	ENSDARG00000074746
RGC	si:dkeyp-77h1.4	113116427	XM_026284589.1	chr16	17999936	18015954	-	113060001	XM_026228751.1	chr41	14343405	14356785	-	ENSDARG00000058248
RGC	gria2b	113092928	XM_026258715.1	chr14	21282649	21313255	-	113057996	XM_026225664.1	chr39	22824383	22854100	-	ENSDARG00000052765
RGC	sez6l2	113046871	XM_026207943.1	chr3	28759330	28771777	+	113044074	XM_026203677.1	chr28	27383068	27394597	+	ENSDARG00000076052
RGC	map6b	113115149	XM_026282476.1	chr15	14600801	14607668	+	113058388	XM_026226239.1	chr40	11724080	11732092	+	ENSDARG00000074073
RGC	stmn4l	113117634	XM_026286429.1	chr17	5597116	5600154	+	113060796	XM_026229992.1	chr42	5197760	5199557	+	ENSDARG00000043932
RGC	rab41	113113937	XM_026280510.1	chr14	22598498	22608642	+	113057887	XM_026225458.1	chr39	23960934	23965003	+	ENSDARG00000029885
RGC	asic4b	113093752	XM_026259314.1	chr6	10094504	10139726	+	113050778	XM_026214071.1	chr31	9033287	9069263	+	ENSDARG00000004243
RGC	atp2b3b	113069153	XM_026242163.1	chr23	11848341	11900477	-	113094664	XM_026260250.1	chr48	12829676	12875298	-	ENSDARG00000023445
RGC	syt2a	113041040	XM_026199311.1	chr23	6504059	6542021	+	113070269	XM_026243499.1	chr48	6684941	6714372	+	ENSDARG00000025206
RGC	calb2b	113105832	XM_026267180.1	chr7	11581693	11590893	-	113052539	XM_026216950.1	chr32	12929677	12939518	-	ENSDARG00000036344
RGC	cox6b1	113042045	XM_026200627.1	chr24	23939436	23941595	-	113092707	XM_026258402.1	chr49	23046237	23047869	-	ENSDARG00000045230
RGC	atp1b3b	113115359	XM_026282883.1	chr15	3352851	3376016	-	113058176	XM_026225844.1	chr40	3303160	3325157	-	ENSDARG00000042837
RGC	gng13b	113047337	XM_026208687.1	chr3	19991489	19997351	+	113044720	XM_026204904.1	chr28	20084113	20089981	+	ENSDARG00000037921
RGC	ppp2r2ca	113044296	XM_026204134.1	chr1	9691946	9704037	+	113105979	XM_026267428.1	chr26	7842054	7851361	+	ENSDARG00000056797
RGC	nat8l	113105696	XM_026266936.1	chr7	11461875	11472492	-	113052112	XM_026216450.1	chr32	12820876	12832238	-	ENSDARG00000077256
RGC	syt11b	113116618	XM_026284863.1	chr16	21597904	21607506	-	113059135	XM_026227410.1	chr41	19051360	19061439	-	ENSDARG00000056105
RGC	clstn2	113044959	XM_026205012.1	chr2	24810816	24997021	+	113120445	XM_026290259.1	chr27	25301288	25392757	+	ENSDARG00000060637
RGC	gng3	113038519	XM_026196021.1	chr21	15229467	15232656	+	113064360	XM_026235125.1	chr46	13644397	13647993	+	ENSDARG00000009553
RGC	pcsk2	113057406	XM_026224785.1	chr13	3511227	3574190	+	113113092	XM_026279259.1	chr38	4664461	4716472	-	ENSDARG00000019451
RGC	ptprsa	113096454	XM_026261840.1	chr22	6456979	6526133	-	113064648	XM_026235471.1	chr47	1590173	1723774	-	ENSDARG00000059738
RGC	SMIM18	113044262	XM_026204073.1	chr1	14676078	14680743	-	113107593	XM_026270219.1	chr26	2516824	2520499	-	ENSDARG00000093064
RGC	gpm6ab	113095025	XM_026260639.1	chr1	25249235	25289314	-	113113322	XM_026279633.1	chr26	29672868	29713478	-	ENSDARG00000004621
RGC	gria2a	113044236	XM_026204022.1	chr1	13684999	13722567	-	113107123	XM_026269374.1	chr26	1861434	1892296	-	ENSDARG00000070173
RGC	elmod1	113038630	XM_026196212.1	chr21	12782393	12792454	-	113064266	XM_026234938.1	chr46	11348798	11357978	-	ENSDARG00000062056
RGC	stxbp1a	113038801	XM_026196474.1	chr21	8522350	8549980	+	113073820	XM_026246571.1	chr46	6419828	6445041	+	ENSDARG00000001994
RGC	grip1	113060508	XM_026229472.1	chr4	8213396	8293742	-	113078225	XM_026250535.1	chr29	8455322	8461658	-	ENSDARG00000015053
RGC	capns1b	113114868	XM_026281945.1	chr15	20099961	20103746	+	113058555	XM_026226554.1	chr40	16785978	16790478	+	ENSDARG00000013804
RGC	stx1b	113119657	XM_026289274.1	chr19	5928846	5973193	+	113062432	XM_026232275.1	chr44	4415836	4454140	+	ENSDARG00000000503
RGC	atp2b2	113068134	XM_026240753.1	chr11	3444126	3522328	-	113054914	XM_026220705.1	chr36	153727	237105	-	ENSDARG00000063433
RGC	basp1	113045050	XM_026205175.1	chr2	26541547	26559002	+	113120881	XM_026290997.1	chr27	27279967	27282265	+	ENSDARG00000053358
RGC	cadm2a	113093083	XM_026258932.1	chr10	12732378	12812703	-	113053895	XM_026219074.1	chr35	11325644	11410468	-	ENSDARG00000009930
RGC	ank2a	113044307	XM_026204156.1	chr1	9540556	9603045	+	113105852	XM_026267204.1	chr26	7736577	7787733	+	ENSDARG00000009026
RGC	ptprdb	113044197	XM_026203937.1	chr1	12587580	12654904	-	113106515	XM_026268522.1	chr26	1053651	1108096	-	ENSDARG00000019945
RGC	ttyh3b	113044340	XM_026204250.1	chr1	8416200	8451582	-	113051316	XM_026214934.1	chr26	7291929	7321437	-	ENSDARG00000007678
RGC	gnai2b	113103847	XM_026266013.1	chr6	29253645	29293477	+	113050132	XM_026212831.1	chr31	32541964	32552041	-	ENSDARG00000017294
RGC	ywhaqa	113120867	XM_026290978.1	chr20	18721310	18735894	+	113063114	XM_026233295.1	chr45	17113409	17123382	+	ENSDARG00000042539
RGC	kif1aa	113098809	XM_026263903.1	chr6	17389734	17448043	+	113050630	XM_026213813.1	chr31	18653163	18721655	+	ENSDARG00000061817
RGC	atp1b3a	113045783	XM_026206433.1	chr2	11387282	11394293	+	113115511	XM_026283104.1	chr27	13866071	13873110	+	ENSDARG00000015790
RGC	pcloa	113067629	XM_026239998.1	chr4	7273951	7319301	+	113047816	XM_026209123.1	chr29	7595276	7642113	+	ENSDARG00000063299
RGC	atf3	113120734	XM_026290747.1	chr20	22856756	22861002	+	113051050	XM_026214666.1	chr45	22250929	22253679	+	ENSDARG00000007823
RGC	reep5	113109540	XM_026273136.1	chr10	2151133	2154305	-	113053985	XM_026219171.1	chr35	1475060	1481523	-	ENSDARG00000100742
RGC	ank3b	113111932	XM_026277156.1	chr12	5808477	5934595	-	113056336	XM_026223018.1	chr37	4783886	4860287	-	ENSDARG00000077582
MG	ptgs2b	113120750	XM_026290771.1	chr20	20875797	20879521	-	113062963	XM_026233072.1	chr45	20224123	20227549	-	ENSDARG00000010276
MG	col15a1b	113045878	XM_026206592.1	chr2	15767120	15795625	-	113116685	XM_026284989.1	chr27	17506493	17540574	-	ENSDARG00000061848
MG	sox2	113039782	XM_026197876.1	chr22	46030770	46033144	-	113065192	XM_026236440.1	chr47	20780703	20782584	+	ENSDARG00000070913
MG	cdon	113118688	XM_026288055.1	chr18	25233778	25272534	-	113061763	XM_026231187.1	chr43	22486530	22526926	+	ENSDARG00000061328
MG	s1pr1	113040134	XM_026198409.1	chr22	27169516	27172700	-	113064847	XM_026235810.1	chr47	7907293	7910738	-	ENSDARG00000042690
MG	gpr37a	113043435	XM_026202824.1	chr25	17085154	17090692	-	113066982	XM_026239150.1	chr50	12076293	12080889	-	ENSDARG00000074563
MG	slc1a2b	113043668	XM_026203177.1	chr25	28661787	28732168	-	113067167	XM_026239454.1	chr50	22147718	22195550	+	ENSDARG00000102453
MG	pygl	113056806	XM_026223676.1	chr13	22724703	22732179	-	113112470	XM_026278074.1	chr38	24577430	24587032	-	ENSDARG00000002197
MG	gfap	113047237	XM_026208575.1	chr3	24093599	24100615	+	113046040	XM_026206877.1	chr28	22173822	22179730	+	ENSDARG00000025301
MG	ush1c	113043570	XM_026203033.1	chr25	21293667	21314434	+	113067089	XM_026239329.1	chr50	15073443	15093592	+	ENSDARG00000051876
MG	vegfaa	113116535	XM_026284751.1	chr16	4348844	4363411	-	113059793	XM_026228403.1	chr41	1274419	1288252	+	ENSDARG00000103542
MG	lfng	113092142	XM_026257750.1	chr3	16513759	16522006	-	113050483	XM_026213473.1	chr28	16560177	16568072	-	ENSDARG00000037879
MG	cahz	113045548	XM_026205966.1	chr2	18846632	18852102	-	113068972	XM_026241934.1	chr27	20106594	20113306	-	ENSDARG00000011166
MG	glud1a	113057312	XM_026224639.1	chr13	11654340	11665427	+	113112766	XM_026278608.1	chr38	16585379	16595714	-	ENSDARG00000008816
MG	sntb1	113116317	XM_026284405.1	chr16	15699344	15734615	+	113059903	XM_026228568.1	chr41	12281315	12305409	+	ENSDARG00000041729
MG	ptges	113049387	XM_026211689.1	chr5	11430078	11435046	+	113075803	XM_026248454.1	chr30	15847227	15851371	+	ENSDARG00000020136
MG	gyg1b	113042207	XM_026200855.1	chr24	3349997	3365007	-	113065923	XM_026237458.1	chr49	6004321	6022752	+	ENSDARG00000059391
MG	glulb	113097736	XM_026262988.1	chr6	15574736	15579925	+	113050664	XM_026213874.1	chr31	16874722	16877161	-	ENSDARG00000100003
MG	epas1b	113057223	XM_026224452.1	chr13	9325525	9361390	+	113113130	XM_026279311.1	chr38	10541278	10566408	+	ENSDARG00000057671
MG	mob3a	113107243	XM_026269601.1	chr8	11228531	11233553	+	113069919	XM_026243039.1	chr33	10178746	10185224	+	ENSDARG00000019113
MG	crabp2b	113120004	XM_026289800.1	chr19	8881939	8884396	+	113062233	XM_026231942.1	chr44	7123410	7126579	+	ENSDARG00000030449
MG	nav2a	113105544	XM_026266654.1	chr7	7392264	7456395	-	113051939	XM_026216131.1	chr32	8780872	8867906	-	ENSDARG00000073688
MG	sorbs2a	113044175	XM_026203869.1	chr1	11809732	11866345	-	113107184	XM_026269514.1	chr26	267056	310181	-	ENSDARG00000003046
MG	cnn3a	113042559	XM_026201499.1	chr24	20247667	20259740	-	113115470	XM_026283056.1	chr49	19944993	19956713	-	ENSDARG00000099510
MG	HEPACAM	113049785	XM_026212420.1	chr5	27715074	27722299	-	113081874	XM_026253779.1	chr30	30531791	30538458	+	ENSDARG00000077945
MG	ppp1r12b	113041041	XM_026199315.1	chr23	6649992	6678027	-	113070270	XM_026243502.1	chr48	6721352	6740735	-	ENSDARG00000075779
MG	gulp1a	113108340	XM_026271381.1	chr9	25696532	25739973	+	113053701	XM_026218962.1	chr34	26061589	26114220	+	ENSDARG00000001733
MG	glula	113045628	XM_026206110.1	chr2	11034473	11038696	+	113115323	XM_026282816.1	chr27	13407860	13411153	+	ENSDARG00000099776
MG	mdka	113106110	XM_026267712.1	chr7	20605479	20613099	+	113051453	XM_026215206.1	chr32	22440332	22447373	+	ENSDARG00000036036
MG	slc2a1a	113068886	XM_026241794.1	chr23	12993746	13003920	+	113068391	XM_026241153.1	chr48	13866749	13884607	+	ENSDARG00000001437
MG	ckba	113057194	XM_026224380.1	chr13	10019334	10026521	-	113112969	XM_026278983.1	chr38	11145340	11148842	-	ENSDARG00000069752
MG	efhd1	113114760	XM_026281729.1	chr15	25558817	25567019	+	113058947	XM_026227194.1	chr40	22211674	22213388	+	ENSDARG00000043446
MG	sorbs1	113057023	XM_026224025.1	chr13	15680507	15713165	+	113112784	XM_026278631.1	chr38	16790903	16840377	+	ENSDARG00000103435
MG	nudt4a	113118281	XM_026287339.1	chr18	7680226	7696443	+	113061523	XM_026230686.1	chr43	7611898	7626999	+	ENSDARG00000057767
MG	jdp2b	113120647	XM_026290602.1	chr20	27289413	27293450	+	113075053	XM_026247768.1	chr45	26731909	26736009	-	ENSDARG00000020133
MG	fosab	113120645	XM_026290600.1	chr20	27275839	27278016	-	113097315	XM_026262553.1	chr45	26460497	26462352	-	ENSDARG00000031683
MG	sccpdha	113117641	XM_026286446.1	chr17	5407452	5413624	+	113060722	XM_026229868.1	chr42	5020111	5027665	+	ENSDARG00000075766
MG	slc4a4a	113049214	XM_026211369.1	chr5	17594659	17649855	-	113091266	XM_026256675.1	chr30	22498561	22514948	-	ENSDARG00000013730
MG	itgav	113108748	XM_026272036.1	chr9	12874233	12897710	+	113053588	XM_026218721.1	chr34	13129898	13154825	+	ENSDARG00000006314
MG	cpeb4a	113114295	XM_026281189.1	chr14	27700133	27712477	+	113057840	XM_026225378.1	chr39	29106783	29114636	+	ENSDARG00000056691
MG	espn	113107843	XM_026270617.1	chr8	29182953	29245997	-	113097255	XM_026262472.1	chr33	28119639	28199082	+	ENSDARG00000076414
MG	boka	113098768	XM_026263846.1	chr6	17350146	17358472	+	113050635	XM_026213830.1	chr31	18624086	18631726	+	ENSDARG00000052129
MG	crabp1a	113043193	XM_026202418.1	chr25	6633960	6642984	+	113066647	XM_026238584.1	chr50	3898129	3906110	-	ENSDARG00000045926
MG	dab2ipa	113107176	XM_026269487.1	chr8	7144261	7256863	-	113089743	XM_026256105.1	chr33	6274542	6298487	-	ENSDARG00000069484
MG	atp1b3b	113115359	XM_026282883.1	chr15	3352851	3376016	-	113058176	XM_026225844.1	chr40	3303160	3325157	-	ENSDARG00000042837
MG	si:dkey-13i19.8	113065345	XM_026236572.1	chr4	10679987	10681125	+	113048177	XM_026209792.1	chr29	11053842	11055050	+	ENSDARG00000093058
MG	dnajb1b	113074514	XM_026247357.1	chr1	39480167	39483482	-	113051558	XM_026215469.1	chr26	38994948	38997801	-	ENSDARG00000041394
MG	ptgs2a	113045805	XM_026206471.1	chr2	13499666	13502995	-	113115972	XM_026283748.1	chr27	15654879	15658088	-	ENSDARG00000004539
MG	mtss1lb	113106223	XM_026267916.1	chr7	26309106	26376850	-	113051319	XM_026214940.1	chr32	28005490	28021560	-	ENSDARG00000087260
MG	magixa	113084142	XM_026254790.1	chr8	13372848	13414406	-	113087462	XM_026255589.1	chr33	11510109	11542867	-	ENSDARG00000025108
Microglia	cxcr4b	113108763	XM_026272056.1	chr9	13271027	13272989	-	113053577	XM_026218709.1	chr34	13639283	13641206	-	ENSDARG00000041959
Microglia	m17	113049341	XM_026211616.1	chr5	10765148	10767743	-	113075262	XM_026247932.1	chr30	15292189	15295501	-	ENSDARG00000035435
Microglia	fabp11a	113119470	XM_026288997.1	chr19	19687881	19689545	-	113091862	XM_026257526.1	chr44	17732598	17734343	-	ENSDARG00000017299
Microglia	cebpb	113107548	XM_026270144.1	chr8	16224791	16226319	-	113107528	XM_026270112.1	chr33	14743677	14745143	+	ENSDARG00000042725
Microglia	zgc:162730	113091506	XM_026257076.1	chr15	9662444	9664600	+	113058326	XM_026226104.1	chr40	9193938	9195748	+	ENSDARG00000103720
Microglia	si:dkey-79d12.5	113116715	XM_026285032.1	chr16	19606788	19613209	-	113076902	XM_026249514.1	chr41	16808914	16814302	-	ENSDARG00000040284
Microglia	ptgs2a	113045805	XM_026206471.1	chr2	13499666	13502995	-	113115972	XM_026283748.1	chr27	15654879	15658088	-	ENSDARG00000004539
Microglia	sqstm1	113113483	XM_026279678.1	chr14	4314890	4320401	-	113113360	XM_026279493.1	chr39	4390076	4398117	-	ENSDARG00000075014
Microglia	jund	113045226	XM_026205450.1	chr2	31778091	31780774	-	113111907	XM_026277104.1	chr27	34060769	34063642	+	ENSDARG00000067850
Microglia	jdp2b	113120647	XM_026290602.1	chr20	27289413	27293450	+	113075053	XM_026247768.1	chr45	26731909	26736009	-	ENSDARG00000020133
Microglia	mafba	113040977	XM_026199211.1	chr23	2804582	2808188	+	113068661	XM_026241462.1	chr48	3077618	3081084	-	ENSDARG00000017121
Microglia	polr2a	113111858	XM_026277019.1	chr12	13910072	13923242	+	113056093	XM_026222582.1	chr37	13992456	14005611	+	ENSDARG00000099966
Microglia	h3f3a	113083289	XM_026254434.1	chr3	15154807	15156696	+	113072317	XM_026245331.1	chr28	14966577	14968376	+	ENSDARG00000020504
Microglia	rpl23	113047266	XM_026208621.1	chr3	22419870	22422119	+	113045313	XM_026205614.1	chr28	21203103	21207434	+	ENSDARG00000053457
Microglia	rps23	113110805	XM_026274991.1	chr11	23996224	23998710	+	113055447	XM_026221763.1	chr36	23749042	23751190	+	ENSDARG00000021838
Microglia	fosab	113120645	XM_026290600.1	chr20	27275839	27278016	-	113097315	XM_026262553.1	chr45	26460497	26462352	-	ENSDARG00000031683
Microglia	rplp1	113119781	XM_026289437.1	chr19	3969641	3970902	+	113062551	XM_026232472.1	chr44	2482745	2485511	+	ENSDARG00000021864
Microglia	rps11	113075571	XM_026248252.1	chr3	18922355	18924499	-	113047026	XM_026208264.1	chr28	18713834	18716101	-	ENSDARG00000053058
Microglia	SERP1	113045996	XM_026206814.1	chr2	7450283	7452352	-	113114475	XM_026281401.1	chr27	7717913	7720074	+	ENSDARG00000076223
Microglia	rpl29	113068171	XM_026240827.1	chr11	2471398	2473163	+	113054919	XM_026220720.1	chr36	415835	426845	-	ENSDARG00000077717
Microglia	dusp5	113039873	XM_026198007.1	chr22	41575277	41580447	-	113065082	XM_026236219.1	chr47	14716820	14722028	-	ENSDARG00000019307
Microglia	btf3	113049531	XM_026211946.1	chr5	12362217	12367406	-	113076039	XM_026248690.1	chr30	42315280	42320901	-	ENSDARG00000035400
Microglia	eef1g	113114246	XM_026281112.1	chr14	26026306	26033443	-	113057872	XM_026225428.1	chr39	27213541	27222371	-	ENSDARG00000056119
Microglia	rps10	113104130	XM_026266049.1	chr6	28838111	28840534	+	113094801	XM_026260456.1	chr31	3017278	3019843	-	ENSDARG00000034897
Microglia	cirbpa	113045075	XM_026205209.1	chr2	32855423	32858606	+	113111595	XM_026276514.1	chr27	34131941	34137989	-	ENSDARG00000103672
Microglia	rpl5b	113099357	XM_026264368.1	chr6	18821346	18827795	+	113050602	XM_026213740.1	chr31	19645341	19652342	+	ENSDARG00000015862
Microglia	hist2h2l	113109904	XM_026273789.1	chr10	16601185	16602033	-	113074648	XM_026247475.1	chr35	15172170	15173056	-	ENSDARG00000068996
RPE	rdh8a	113071718	XM_026245004.1	chr3	14077734	14084988	-	113042216	XM_026200871.1	chr28	13588192	13594495	-	ENSDARG00000028048
RPE	tuba8l	113107705	XM_026270384.1	chr8	16164347	16169784	-	113072092	XM_026245235.1	chr33	14797771	14800066	+	ENSDARG00000042708
RPE	si:ch211-14c7.2	113118642	XM_026287972.1	chr18	26642248	26650266	-	113061729	XM_026231118.1	chr43	26645573	26653756	-	ENSDARG00000094522
RPE	eef1da	113080265	XM_026252468.1	chr2	30039547	30047612	+	113113032	XM_026279140.1	chr27	31309674	31331116	-	ENSDARG00000102291
RPE	ctsd	113118288	XM_026287349.1	chr18	7864618	7870553	+	113061519	XM_026230682.1	chr43	7757294	7762885	+	ENSDARG00000057698
RPE	fkbp1b	113120481	XM_026290311.1	chr20	25882994	25896241	-	113092573	XM_026258197.1	chr45	25353804	25363546	-	ENSDARG00000052625
RPE	si:dkey-13i19.8	113065345	XM_026236572.1	chr4	10679987	10681125	+	113048177	XM_026209792.1	chr29	11053842	11055050	+	ENSDARG00000093058
RPE	ca2	113042532	XM_026201455.1	chr24	20886531	20892895	-	113092650	XM_026258328.1	chr49	20599892	20606168	-	ENSDARG00000014488
RPE	reep5	113109540	XM_026273136.1	chr10	2151133	2154305	-	113053985	XM_026219171.1	chr35	1475060	1481523	-	ENSDARG00000100742
RPE	sod2	113120790	XM_026290846.1	chr20	19331321	19334838	+	113062790	XM_026232762.1	chr45	17780417	17783697	+	ENSDARG00000042644
RPE	rps27.2	113116747	XM_026285080.1	chr16	19137467	19140407	-	113059111	XM_026227380.1	chr41	16313337	16316370	-	ENSDARG00000055475
RPE	EIF1B	113042537	XM_026201459.1	chr24	20835495	20837074	-	113092716	XM_026258412.1	chr49	20546427	20547986	-	ENSDARG00000029445
RPE	edf1	113049695	XM_026212265.1	chr5	24455221	24459690	-	113079836	XM_026252063.1	chr30	27252715	27257362	-	ENSDARG00000009950
Oligodendrocytes	ninj2	113058804	XM_026227033.1	chr4	4885832	4908628	+	113072248	XM_026245305.1	chr29	4508224	4508831	+	ENSDARG00000079824
Oligodendrocytes	mpz	113045081	XM_026205220.1	chr2	27181337	27191382	-	113120965	XM_026291132.1	chr27	27868846	27878264	-	ENSDARG00000038609
Oligodendrocytes	cd226	113042298	XM_026201029.1	chr24	11986159	11993315	-	113066068	XM_026237672.1	chr49	12811612	12817981	-	ENSDARG00000045391
Oligodendrocytes	sc:d189	113044468	XM_026204489.1	chr1	23291232	23308058	+	113109012	XM_026272525.1	chr26	27683552	27693285	+	ENSDARG00000102858
Oligodendrocytes	vim	113042562	XM_026201504.1	chr24	20696185	20702884	+	113045039	XM_026205154.1	chr49	20407268	20413982	+	ENSDARG00000010008
Oligodendrocytes	cntn1a	113042956	XM_026201995.1	chr25	359178	385771	+	113067142	XM_026239413.1	chr50	21561394	21642597	-	ENSDARG00000087843
Oligodendrocytes	qkib	113057248	XM_026224494.1	chr13	7936027	8054793	-	113113048	XM_026279168.1	chr38	9154414	9230339	-	ENSDARG00000002026
Oligodendrocytes	si:ch211-253b8.5	113069387	XM_026242445.1	chr11	5238648	5270023	+	113055090	XM_026221062.1	chr36	5503010	5537235	+	ENSDARG00000074904
Oligodendrocytes	gpm6ab	113095025	XM_026260639.1	chr1	25249235	25289314	-	113113322	XM_026279633.1	chr26	29672868	29713478	-	ENSDARG00000004621
Oligodendrocytes	HEPACAM	113049785	XM_026212420.1	chr5	27715074	27722299	-	113081874	XM_026253779.1	chr30	30531791	30538458	+	ENSDARG00000077945
Oligodendrocytes	arhgap23a	113097506	XM_026262719.1	chr3	18115640	18154878	+	113050433	XM_026213377.1	chr28	18064678	18099392	-	ENSDARG00000052950
Oligodendrocytes	qkia	113117506	XM_026286221.1	chr17	14310204	14379040	+	113098438	XM_026263510.1	chr42	13033778	13104028	+	ENSDARG00000097478
Oligodendrocytes	map1aa	113106275	XM_026268008.1	chr7	28012262	28036429	+	113051363	XM_026215040.1	chr32	29520355	29534467	+	ENSDARG00000059601
Oligodendrocytes	basp1	113045050	XM_026205175.1	chr2	26541547	26559002	+	113120881	XM_026290997.1	chr27	27279967	27282265	+	ENSDARG00000053358
Oligodendrocytes	efhd1	113114760	XM_026281729.1	chr15	25558817	25567019	+	113058947	XM_026227194.1	chr40	22211674	22213388	+	ENSDARG00000043446
Oligodendrocytes	syt11a	113119207	XM_026288495.1	chr19	25345963	25370502	-	113068261	XM_026240924.1	chr44	23698692	23723409	+	ENSDARG00000057913
Oligodendrocytes	si:ch211-260e23.9	113106215	XM_026267894.1	chr7	25085944	25089571	+	113051508	XM_026215337.1	chr32	26636222	26639745	+	ENSDARG00000102572
Oligodendrocytes	sccpdha	113117641	XM_026286446.1	chr17	5407452	5413624	+	113060722	XM_026229868.1	chr42	5020111	5027665	+	ENSDARG00000075766
Oligodendrocytes	map7d3	113113972	XM_026280598.1	chr14	23432416	23463919	+	113057966	XM_026225607.1	chr39	24811229	24838094	+	ENSDARG00000060771
Oligodendrocytes	pik3r3b	113100537	XM_026265224.1	chr6	20935626	21083122	+	113050519	XM_026213537.1	chr31	21769122	21916899	+	ENSDARG00000034409
Oligodendrocytes	ctsd	113118288	XM_026287349.1	chr18	7864618	7870553	+	113061519	XM_026230682.1	chr43	7757294	7762885	+	ENSDARG00000057698
Oligodendrocytes	rps27.2	113116747	XM_026285080.1	chr16	19137467	19140407	-	113059111	XM_026227380.1	chr41	16313337	16316370	-	ENSDARG00000055475
V/E cells	rgs5a	113101097	XM_026265572.1	chr6	21885578	21894006	-	113050486	XM_026213476.1	chr31	22682661	22690688	-	ENSDARG00000002644
V/E cells	mcamb	113115081	XM_026282350.1	chr15	16325350	16357850	-	113058437	XM_026226345.1	chr40	13792011	13825818	-	ENSDARG00000005368
V/E cells	mmp2	113106043	XM_026267571.1	chr7	18468973	18486260	-	113051472	XM_026215245.1	chr32	19756353	19770467	-	ENSDARG00000017676
V/E cells	sparc	113114267	XM_026281144.1	chr14	26459303	26469898	+	113057820	XM_026225348.1	chr39	28024926	28034563	+	ENSDARG00000019353
V/E cells	nid1a	113056629	XM_026223406.1	chr13	32398757	32425023	-	113112323	XM_026277785.1	chr38	31128214	31155325	+	ENSDARG00000068710
V/E cells	zgc:162730	113091506	XM_026257076.1	chr15	9662444	9664600	+	113058326	XM_026226104.1	chr40	9193938	9195748	+	ENSDARG00000103720
V/E cells	myl6	113094514	XM_026260098.1	chr6	24093598	24098853	-	113050373	XM_026213283.1	chr31	24829013	24834649	-	ENSDARG00000008494
V/E cells	jdp2b	113120647	XM_026290602.1	chr20	27289413	27293450	+	113075053	XM_026247768.1	chr45	26731909	26736009	-	ENSDARG00000020133
V/E cells	vegfaa	113116535	XM_026284751.1	chr16	4348844	4363411	-	113059793	XM_026228403.1	chr41	1274419	1288252	+	ENSDARG00000103542
V/E cells	ppp1r12b	113041041	XM_026199315.1	chr23	6649992	6678027	-	113070270	XM_026243502.1	chr48	6721352	6740735	-	ENSDARG00000075779
V/E cells	mdka	113106110	XM_026267712.1	chr7	20605479	20613099	+	113051453	XM_026215206.1	chr32	22440332	22447373	+	ENSDARG00000036036
V/E cells	epas1b	113057223	XM_026224452.1	chr13	9325525	9361390	+	113113130	XM_026279311.1	chr38	10541278	10566408	+	ENSDARG00000057671
V/E cells	rplp1	113119781	XM_026289437.1	chr19	3969641	3970902	+	113062551	XM_026232472.1	chr44	2482745	2485511	+	ENSDARG00000021864
V/E cells	serinc2	113119148	XM_026288388.1	chr19	28311310	28321204	-	113068324	XM_026241035.1	chr44	25730031	25739809	-	ENSDARG00000056532
V/E cells	fosab	113120645	XM_026290600.1	chr20	27275839	27278016	-	113097315	XM_026262553.1	chr45	26460497	26462352	-	ENSDARG00000031683
V/E cells	capns1b	113114868	XM_026281945.1	chr15	20099961	20103746	+	113058555	XM_026226554.1	chr40	16785978	16790478	+	ENSDARG00000013804
V/E cells	rpl23	113047266	XM_026208621.1	chr3	22419870	22422119	+	113045313	XM_026205614.1	chr28	21203103	21207434	+	ENSDARG00000053457
V/E cells	nr2f2	113091636	XM_026257215.1	chr18	11860820	11868898	-	113061604	XM_026230872.1	chr43	11391195	11397242	-	ENSDARG00000040926
V/E cells	fkbp1b	113120481	XM_026290311.1	chr20	25882994	25896241	-	113092573	XM_026258197.1	chr45	25353804	25363546	-	ENSDARG00000052625
V/E cells	rgcc	113109030	XM_026272514.1	chr9	7390154	7392839	-	113053462	XM_026218510.1	chr34	4692790	4698940	-	ENSDARG00000035810
V/E cells	dnajb1b	113074514	XM_026247357.1	chr1	39480167	39483482	-	113051558	XM_026215469.1	chr26	38994948	38997801	-	ENSDARG00000041394
V/E cells	rpl29	113068171	XM_026240827.1	chr11	2471398	2473163	+	113054919	XM_026220720.1	chr36	415835	426845	-	ENSDARG00000077717
V/E cells	myl12.1	113106404	XM_026268295.1	chr7	43396882	43400273	+	113051719	XM_026215696.1	chr32	45205732	45209079	+	ENSDARG00000099766

## Sheet: Supp Data 3
Supplementary Data 3. Ohnolog pairs with cell-type-specific expression in which the S-ohnologs showed higher gene expression than the L-ohnologs
		L-ohnologs						S-ohnologs
Cell type	Gene symbol	NCBI gene ID	NCBI transcript ID	Chromosome	Start	End	Strand	NCBI gene ID	NCBI transcript ID	Chromosome	Start	End	Strand	Ensembl gene ID of zebrafish ortholog
Rods	kcnv2a	113109600	XM_026273280.1	chr10	6362348	6365063	+	113054185	XM_026219541.1	chr35	4329661	4333823	+	ENSDARG00000076644
Rods	rcvrna	113046634	XM_026207491.1	chr3	40951275	40953165	-	113052265	XM_026216686.1	chr28	32145033	32148052	+	ENSDARG00000052223
Rods	guca1b	113069091	XM_026242063.1	chr23	11568404	11571095	-	113094690	XM_026260301.1	chr48	12495939	12498121	-	ENSDARG00000013393
Rods	grk1a	113044685	XM_026204861.1	chr1	306781	312732	+	113084744	XM_026254959.1	chr26	20699699	20710245	-	ENSDARG00000058803
Rods	guca1a	113061790	XM_026231231.1	chr4	14716216	14719151	+	113048211	XM_026209858.1	chr29	15002513	15006777	+	ENSDARG00000010454
Rods	pde6b	113038717	XM_026196340.1	chr21	11884543	11893354	+	113064217	XM_026234861.1	chr46	10272486	10292683	+	ENSDARG00000011671
Rods	abca4b	113045507	XM_026205912.1	chr2	12504578	12539690	-	113115719	XM_026283279.1	chr27	14443095	14478986	-	ENSDARG00000062661
Rods	lrmp	113060957	XM_026230225.1	chr4	11006080	11012979	-	113048189	XM_026209814.1	chr29	11381659	11417340	-	ENSDARG00000045574
Rods	slc25a3a	113056500	XM_026223288.1	chr4	10711407	10715967	-	113048627	XM_026210492.1	chr29	11094338	11099331	-	ENSDARG00000027424
Rods	osbpl7	113111487	XM_026276251.1	chr12	17716769	17727955	-	113074332	XM_026247150.1	chr37	17258103	17270264	-	ENSDARG00000012981
Rods	tfpi2	113119372	XM_026288801.1	chr19	15033576	15036017	+	113062048	XM_026231562.1	chr44	13428676	13430831	+	ENSDARG00000061351
Rods	samd11	113068893	XM_026241810.1	chr23	13406563	13463633	+	113068403	XM_026241181.1	chr48	14351286	14411557	+	ENSDARG00000077852
Rods	gnb1a	113107875	XM_026270683.1	chr8	32496681	32524944	-	113107806	XM_026270529.1	chr33	29825372	29860770	+	ENSDARG00000090454
Rods	ablim3	113113897	XM_026280438.1	chr14	21781637	21836168	+	113057699	XM_026225182.1	chr39	23299358	23359335	+	ENSDARG00000088168
Rods	camkk1a	113049254	XM_026211432.1	chr5	10335892	10367783	+	113074853	XM_026247584.1	chr30	14825311	14891204	+	ENSDARG00000035452
Rods	kcnb2	113045540	XM_026205955.1	chr2	19336511	19356505	+	113117729	XM_026286629.1	chr27	20490293	20508792	+	ENSDARG00000038862
Rods	myo7ab	113038626	XM_026196208.1	chr21	12844762	12867761	+	113064267	XM_026234942.1	chr46	11403052	11432091	+	ENSDARG00000044632
Rods	camk1gb	113041278	XM_026199720.1	chr23	22484166	22500975	-	113065635	XM_026237062.1	chr48	23467296	23482666	-	ENSDARG00000008788
Rods	tulp1b	113088873	XM_026255854.1	chr6	28660987	28668794	-	113051079	XM_026214690.1	chr31	33460935	33468556	+	ENSDARG00000078210
Rods	pex5	113116387	XM_026284519.1	chr16	17313183	17327966	+	113059963	XM_026228688.1	chr41	13622139	13634902	+	ENSDARG00000070654
Rods	tbc1d10aa	113107744	XM_026270441.1	chr8	21884430	21895998	-	113070764	XM_026244196.1	chr33	19943384	19956458	-	ENSDARG00000102070
Rods	pbx3b	113107279	XM_026269663.1	chr8	19028897	19112895	-	113096321	XM_026261662.1	chr33	17485572	17567307	-	ENSDARG00000013615
Rods	impdh1a	113118192	XM_026287168.1	chr18	2112684	2127812	+	113073061	XM_026245944.1	chr43	4219365	4239959	+	ENSDARG00000042336
Rods	rorb	113049881	XM_026212596.1	chr5	7451155	7471775	-	113091355	XM_026256824.1	chr30	11370940	11380971	-	ENSDARG00000033498
Rods	fstl5	113070646	XM_026244035.1	chr14	16324488	16416349	+	113091116	XM_026256550.1	chr39	16968029	17020212	+	ENSDARG00000040198
Rods	mef2aa	113091649	XM_026257232.1	chr18	11486285	11583678	+	113061602	XM_026230855.1	chr43	10998128	11085515	+	ENSDARG00000031756
Rods	rims2b	113119172	XM_026288430.1	chr19	26188506	26314717	+	113068294	XM_026240985.1	chr44	24616597	24753319	+	ENSDARG00000102690
Rods	zgc:109949	113067864	XM_026240360.1	chr3	7442864	7451102	-	113055393	XM_026221683.1	chr28	5605659	5611358	-	ENSDARG00000103413
Rods	zgc:110045	113057183	XM_026224348.1	chr13	10210566	10225074	-	113112955	XM_026278942.1	chr38	11326142	11341647	-	ENSDARG00000057141
Rods	cry2	113043708	XM_026203260.1	chr25	12069677	12084794	-	113066807	XM_026238850.1	chr50	7538010	7548945	-	ENSDARG00000102403
Rods	nfat5b	113106460	XM_026268396.1	chr7	40006243	40078503	+	113051848	XM_026215983.1	chr32	42408284	42447414	+	ENSDARG00000102556
Rods	tubb2	113046131	XM_026207019.1	chr2	2197368	2204700	-	113039845	XM_026197958.1	chr27	282016	285957	-	ENSDARG00000039522
Rods	tuba8l2	113044579	XM_026204673.1	chr1	4701236	4707941	+	113095990	XM_026261397.1	chr26	13765077	13770872	-	ENSDARG00000031164
Cones	pde6c	113111968	XM_026277264.1	chr12	3795157	3805975	+	113056372	XM_026223124.1	chr37	3085887	3099135	+	ENSDARG00000100397
Cones	slc1a8b	113045480	XM_026205875.1	chr2	23536853	23544527	+	113119300	XM_026288640.1	chr27	24143498	24157218	+	ENSDARG00000032465
Cones	es1	113107911	XM_026270748.1	chr8	2309378	2310432	-	113052847	XM_026217294.1	chr33	2258352	2261740	-	ENSDARG00000094516
Cones	si:dkey-283b15.2	113116561	XM_026284790.1	chr16	3450939	3461935	+	113060057	XM_026228863.1	chr41	396366	406244	+	ENSDARG00000041382
Cones	RBP1	113044962	XM_026205017.1	chr2	24777932	24780434	+	113120458	XM_026290284.1	chr27	25132597	25136163	+	ENSDARG00000038742
Cones	htra1b	113111875	XM_026277048.1	chr12	7567855	7604782	-	113072480	XM_026245474.1	chr37	6531516	6574340	-	ENSDARG00000014907
Cones	cngb3.2	113084484	XM_026254847.1	chr24	20349049	20358287	-	113045029	XM_026205140.1	chr49	20058804	20067889	-	ENSDARG00000101368
Cones	ankrd33bb	113045736	XM_026206342.1	chr2	19512147	19522028	+	113117890	XM_026286803.1	chr27	20658575	20675266	+	ENSDARG00000015589
Cones	svilb	113046205	XM_026207142.1	chr2	29225586	29261390	-	113113450	XM_026279636.1	chr27	30329070	30366445	-	ENSDARG00000014651
Cones	camkk1b	113115229	XM_026282660.1	chr15	8545645	8554575	-	113058286	XM_026226049.1	chr40	9856453	9865207	+	ENSDARG00000015134
Cones	myo19	113068023	XM_026240575.1	chr5	40551734	40571561	-	113070077	XM_026243244.1	chr30	2283080	2301765	+	ENSDARG00000073761
Cones	rhobtb1	113111930	XM_026277153.1	chr12	6014942	6028287	+	113056335	XM_026223015.1	chr37	4909633	4927810	+	ENSDARG00000079468
Cones	sv2ba	113105276	XM_026266331.1	chr7	8090665	8099934	-	113051987	XM_026216202.1	chr32	8140531	8153571	+	ENSDARG00000057427
Cones	si:dkey-28e7.3	113110714	XM_026274867.1	chr11	22849012	22860398	+	113055624	XM_026222042.1	chr36	9898933	9924840	+	ENSDARG00000074508
Cones	camk1da	113058742	XM_026226925.1	chr4	4713798	4769725	+	113047953	XM_026209395.1	chr29	4331701	4390988	+	ENSDARG00000074905
Cones	camk1gb	113041278	XM_026199720.1	chr23	22484166	22500975	-	113065635	XM_026237062.1	chr48	23467296	23482666	-	ENSDARG00000008788
Cones	cplx4a	113039216	XM_026197103.1	chr21	7177101	7181034	+	113063716	XM_026234045.1	chr46	4877521	4881067	+	ENSDARG00000059978
Cones	kcnb2	113045540	XM_026205955.1	chr2	19336511	19356505	+	113117729	XM_026286629.1	chr27	20490293	20508792	+	ENSDARG00000038862
Cones	elovl6	113113882	XM_026280410.1	chr14	21054766	21068897	-	113057776	XM_026225288.1	chr39	22619024	22632239	-	ENSDARG00000004402
Cones	got2a	113118403	XM_026287538.1	chr18	10495297	10501902	-	113070221	XM_026243444.1	chr43	10147703	10154085	-	ENSDARG00000041068
Cones	ric8a	113043056	XM_026202172.1	chr25	9906480	9915095	-	113066837	XM_026238898.1	chr50	4354318	4365927	-	ENSDARG00000007247
Cones	slc16a3	113111628	XM_026276569.1	chr12	22094428	22099902	-	113055968	XM_026222373.1	chr37	20081693	20087608	-	ENSDARG00000045051
Cones	STX3	113078600	XM_026250921.1	chr1	27034766	27039344	-	113073673	XM_026246506.1	chr26	31551290	31559231	-	ENSDARG00000051981
Cones	ppp3cca	113049916	XM_026212659.1	chr5	8606876	8640969	-	113069972	XM_026243116.1	chr30	13058652	13093386	-	ENSDARG00000014962
Cones	uckl1b	113041058	XM_026199341.1	chr23	7174903	7199497	+	113075738	XM_026248426.1	chr48	7406677	7425709	+	ENSDARG00000078973
Cones	arl3	113078327	XM_026250651.1	chr12	22354864	22357202	-	113055944	XM_026222336.1	chr37	20337747	20340248	-	ENSDARG00000071409
Cones	spock3	113044227	XM_026204003.1	chr1	13371765	13404133	+	113106889	XM_026268906.1	chr26	1666323	1693548	+	ENSDARG00000070266
Cones	hipk2	113118225	XM_026287246.1	chr18	6028951	6116758	-	113061545	XM_026230731.1	chr43	6004808	6088305	-	ENSDARG00000042518
Cones	bin1b	113091425	XM_026256948.1	chr6	6994328	7016249	-	113050929	XM_026214404.1	chr31	5472449	5492683	-	ENSDARG00000058820
Cones	slc25a3a	113056500	XM_026223288.1	chr4	10711407	10715967	-	113048627	XM_026210492.1	chr29	11094338	11099331	-	ENSDARG00000027424
Cones	rorc	113116216	XM_026284230.1	chr16	13095342	13141390	-	113060128	XM_026228976.1	chr41	10050447	10078586	-	ENSDARG00000087195
Cones	atp1a3b	113116416	XM_026284573.1	chr16	17832715	17857524	-	113060017	XM_026228783.1	chr41	14201240	14222050	-	ENSDARG00000104139
Cones	slc9a3r1a	113111642	XM_026276598.1	chr12	22150961	22169803	+	113055973	XM_026222381.1	chr37	20140428	20160540	+	ENSDARG00000000068
Cones	myo7ab	113038626	XM_026196208.1	chr21	12844762	12867761	+	113064267	XM_026234942.1	chr46	11403052	11432091	+	ENSDARG00000044632
Cones	tpm2	113109543	XM_026273143.1	chr10	2187002	2203874	-	113053987	XM_026219173.1	chr35	1729943	1743290	-	ENSDARG00000104682
Cones	gramd1a	113115899	XM_026283621.1	chr16	27950247	27981010	-	113059517	XM_026228041.1	chr41	25485339	25510423	-	ENSDARG00000076689
Cones	appa	113044670	XM_026204840.1	chr1	523213	537017	-	113081566	XM_026253646.1	chr26	20172495	20204665	+	ENSDARG00000104279
Cones	tulp1b	113088873	XM_026255854.1	chr6	28660987	28668794	-	113051079	XM_026214690.1	chr31	33460935	33468556	+	ENSDARG00000078210
Cones	fasn	113111640	XM_026276595.1	chr12	22114052	22138880	+	113055967	XM_026222372.1	chr37	20100988	20125284	+	ENSDARG00000087657
Cones	osbpl7	113111487	XM_026276251.1	chr12	17716769	17727955	-	113074332	XM_026247150.1	chr37	17258103	17270264	-	ENSDARG00000012981
Cones	zgc:109949	113067864	XM_026240360.1	chr3	7442864	7451102	-	113055393	XM_026221683.1	chr28	5605659	5611358	-	ENSDARG00000103413
Cones	atp1b2b	113049108	XM_026211156.1	chr5	14411209	14421484	-	113077484	XM_026249863.1	chr30	19155677	19166854	-	ENSDARG00000034424
Cones	nfat5b	113106460	XM_026268396.1	chr7	40006243	40078503	+	113051848	XM_026215983.1	chr32	42408284	42447414	+	ENSDARG00000102556
Cones	cdc34b	113046222	XM_026207165.1	chr2	29323193	29332279	-	113113421	XM_026279598.1	chr27	30423545	30433548	-	ENSDARG00000012627
Cones	nnt	113038711	XM_026196330.1	chr21	11453673	11488903	-	113064209	XM_026234845.1	chr46	9878307	9914893	-	ENSDARG00000023536
Cones	impdh1a	113118192	XM_026287168.1	chr18	2112684	2127812	+	113073061	XM_026245944.1	chr43	4219365	4239959	+	ENSDARG00000042336
Cones	ssx2ipa	113046132	XM_026207020.1	chr2	2181398	2196128	+	113039814	XM_026197907.1	chr27	269060	281316	+	ENSDARG00000039521
Cones	mapk6	113118568	XM_026287843.1	chr18	21924690	21937573	-	113061824	XM_026231277.1	chr43	21771694	21784765	-	ENSDARG00000032103
Cones	tubb4b	113113767	XM_026280241.1	chr14	12211273	12214042	+	113045123	XM_026205302.1	chr39	12361972	12364868	+	ENSDARG00000002344
BC	cabp5b	113047634	XM_026208988.1	chr3	28738662	28741486	-	113041486	XM_026200061.1	chr28	27370919	27375843	-	ENSDARG00000028485
BC	nat16	113105791	XM_026267078.1	chr7	12432364	12440408	+	113052064	XM_026216345.1	chr32	14060404	14077707	+	ENSDARG00000086222
BC	sypa	113107668	XM_026270333.1	chr8	13459353	13467836	+	113076441	XM_026249098.1	chr33	11586013	11596690	+	ENSDARG00000042974
BC	syt5a	113047203	XM_026208529.1	chr3	23650550	23655917	-	113045849	XM_026206548.1	chr28	21963878	21971838	-	ENSDARG00000037941
BC	atp1a3b	113116416	XM_026284573.1	chr16	17832715	17857524	-	113060017	XM_026228783.1	chr41	14201240	14222050	-	ENSDARG00000104139
BC	appa	113044670	XM_026204840.1	chr1	523213	537017	-	113081566	XM_026253646.1	chr26	20172495	20204665	+	ENSDARG00000104279
GABAergic AC	dtnbp1b	113119500	XM_026289030.1	chr19	22762811	22803244	+	113090791	XM_026256385.1	chr44	21530116	21554509	+	ENSDARG00000055206
GABAergic AC	maptb	113046791	XM_026207781.1	chr3	32028215	32063816	-	113048151	XM_026209728.1	chr28	28939334	28972794	-	ENSDARG00000087616
GABAergic AC	vsnl1b	113117716	XM_026286609.1	chr17	3104957	3111887	-	113060861	XM_026230085.1	chr42	2832318	2841198	-	ENSDARG00000044053
GABAergic AC	eno2	113119641	XM_026289252.1	chr19	6092522	6102853	-	113062435	XM_026232279.1	chr44	4538389	4548086	-	ENSDARG00000014287
GABAergic AC	vamp2	113079424	XM_026251691.1	chr10	12580407	12585964	-	113054210	XM_026219580.1	chr35	11161776	11168442	-	ENSDARG00000056877
GABAergic AC	uchl1	113044254	XM_026204056.1	chr1	14562283	14565403	-	113107493	XM_026270052.1	chr26	2273766	2276448	-	ENSDARG00000026871
GABAergic AC	syngr3a	113078095	XM_026250392.1	chr3	17620855	17625268	-	113049335	XM_026211606.1	chr28	17487082	17492142	-	ENSDARG00000014871
GABAergic AC	rtn1b	113121029	XM_026291237.1	chr20	13983116	14011201	+	113063361	XM_026233682.1	chr45	12102981	12127835	+	ENSDARG00000021143
GABAergic AC	clip3	113114843	XM_026281911.1	chr15	20032214	20042401	+	113058547	XM_026226541.1	chr40	16717138	16726981	+	ENSDARG00000054456
GABAergic AC	nrsn1	113116588	XM_026284828.1	chr16	1456138	1472911	+	113060087	XM_026228907.1	chr41	4233981	4245887	-	ENSDARG00000044719
GABAergic AC	map7d1b	113119930	XM_026289670.1	chr19	7595741	7632519	+	113062383	XM_026232201.1	chr44	5483295	5520004	+	ENSDARG00000104701
GABAergic AC	atp1a3a	113119857	XM_026289556.1	chr19	5197266	5226366	+	113062584	XM_026232516.1	chr44	3811352	3847492	+	ENSDARG00000018259
GABAergic AC	sypa	113107668	XM_026270333.1	chr8	13459353	13467836	+	113076441	XM_026249098.1	chr33	11586013	11596690	+	ENSDARG00000042974
GABAergic AC	scn1bb	113119717	XM_026289341.1	chr19	1880388	1886786	+	113062480	XM_026232364.1	chr44	364019	369419	-	ENSDARG00000105003
GABAergic AC	zgc:122979	113038922	XM_026196734.1	chr21	4149455	4153401	+	113097284	XM_026262525.1	chr46	2029307	2033221	+	ENSDARG00000004187
GABAergic AC	ywhah	113110421	XM_026274618.1	chr10	9422007	9426525	-	113054153	XM_026219501.1	chr35	8343278	8347092	-	ENSDARG00000005560
GABAergic AC	cart3	113105310	XM_026266358.1	chr7	27967402	27968450	+	113052470	XM_026216900.1	chr32	29470098	29470966	+	ENSDARG00000035852
GABAergic AC	scamp5a	113043488	XM_026202913.1	chr25	19782561	19792817	-	113067054	XM_026239273.1	chr50	14115826	14123298	+	ENSDARG00000018743
GABAergic AC	hp1bp3	113110837	XM_026275051.1	chr11	10371366	10381418	-	113055539	XM_026221925.1	chr36	21475153	21483218	+	ENSDARG00000044669
GABAergic AC	tpi1b	113116384	XM_026284514.1	chr16	17265814	17273774	-	113059957	XM_026228679.1	chr41	13581349	13588920	-	ENSDARG00000040988
GABAergic AC	zgc:153426	113067674	XM_026240066.1	chr3	12243316	12247505	+	113053694	XM_026218939.1	chr28	11820563	11824647	+	ENSDARG00000104436
GABAergic AC	atp6v1ab	113041903	XM_026200482.1	chr24	15139669	15145969	-	113066280	XM_026238136.1	chr49	15336543	15343601	-	ENSDARG00000076318
GABAergic AC	vdac3	113106967	XM_026269058.1	chr8	1267312	1275888	-	113052779	XM_026217220.1	chr33	647563	658247	+	ENSDARG00000003695
GABAergic AC	ywhae2	113106398	XM_026268279.1	chr7	43549970	43558189	+	113051723	XM_026215708.1	chr32	45349188	45357310	+	ENSDARG00000017014
GABAergic AC	nsfa	113079639	XM_026251881.1	chr3	20490330	20508823	+	113044966	XM_026205024.1	chr28	20482208	20499536	+	ENSDARG00000007654
GABAergic AC	smim19	113113596	XM_026279886.1	chr14	8236329	8238583	-	113069579	XM_026242745.1	chr39	8035692	8037949	+	ENSDARG00000037423
GABAergic AC	si:dkey-19e4.5	113097344	XM_026262599.1	chr6	11073045	11080078	+	113050703	XM_026213944.1	chr31	12484113	12490646	-	ENSDARG00000089886
GABAergic AC	si:ch211-195b15.8	113047257	XM_026208611.1	chr3	23381365	23384172	-	113045739	XM_026206349.1	chr28	21838835	21841873	-	ENSDARG00000094836
GABAergic AC	ap2a1	113047282	XM_026208639.1	chr3	23398284	23403781	-	113045745	XM_026206364.1	chr28	21842983	21869699	-	ENSDARG00000054320
Glycinergic AC	sypa	113107668	XM_026270333.1	chr8	13459353	13467836	+	113076441	XM_026249098.1	chr33	11586013	11596690	+	ENSDARG00000042974
Glycinergic AC	clip3	113114843	XM_026281911.1	chr15	20032214	20042401	+	113058547	XM_026226541.1	chr40	16717138	16726981	+	ENSDARG00000054456
Glycinergic AC	bmpr2a	113093312	XM_026259124.1	chr6	9684778	9708779	-	113050799	XM_026214103.1	chr31	8542969	8573811	-	ENSDARG00000011941
Glycinergic AC	dtnbp1a	113116681	XM_026284974.1	chr16	20028274	20042285	-	113059085	XM_026227342.1	chr41	17234259	17248783	-	ENSDARG00000055115
Glycinergic AC	rgs8	113101125	XM_026265587.1	chr6	21916169	21933622	-	113050485	XM_026213474.1	chr31	22719145	22740017	-	ENSDARG00000070037
Glycinergic AC	zgc:122979	113038922	XM_026196734.1	chr21	4149455	4153401	+	113097284	XM_026262525.1	chr46	2029307	2033221	+	ENSDARG00000004187
Glycinergic AC	scn1bb	113119717	XM_026289341.1	chr19	1880388	1886786	+	113062480	XM_026232364.1	chr44	364019	369419	-	ENSDARG00000105003
Glycinergic AC	tefa	113111722	XM_026276752.1	chr12	12511275	12515715	+	113056043	XM_026222501.1	chr37	12474956	12480305	+	ENSDARG00000039117
Glycinergic AC	vamp2	113079424	XM_026251691.1	chr10	12580407	12585964	-	113054210	XM_026219580.1	chr35	11161776	11168442	-	ENSDARG00000056877
Glycinergic AC	uchl1	113044254	XM_026204056.1	chr1	14562283	14565403	-	113107493	XM_026270052.1	chr26	2273766	2276448	-	ENSDARG00000026871
Glycinergic AC	rtn1b	113121029	XM_026291237.1	chr20	13983116	14011201	+	113063361	XM_026233682.1	chr45	12102981	12127835	+	ENSDARG00000021143
Glycinergic AC	vdac3	113106967	XM_026269058.1	chr8	1267312	1275888	-	113052779	XM_026217220.1	chr33	647563	658247	+	ENSDARG00000003695
HC	si:ch211-276i12.4	113114514	XM_026281425.1	chr14	16853271	16857990	-	113091134	XM_026256582.1	chr39	17433675	17439299	-	ENSDARG00000100956
HC	cdkn1ca	113106244	XM_026267956.1	chr7	26601036	26602213	-	113051343	XM_026214998.1	chr32	28652373	28653863	-	ENSDARG00000010878
HC	kcnh6a	113047229	XM_026208566.1	chr3	24146474	24187524	+	113046055	XM_026206896.1	chr28	22184353	22224305	+	ENSDARG00000001803
HC	gria3a	113048807	XM_026210673.1	chr5	6414565	6448249	-	113091371	XM_026256856.1	chr30	10427650	10464408	-	ENSDARG00000032737
HC	dnajb6b	113106142	XM_026267773.1	chr7	21448846	21469485	-	113051662	XM_026215586.1	chr32	23388509	23417563	-	ENSDARG00000020953
HC	cttnbp2nlb	113107757	XM_026270456.1	chr8	15896206	15916248	-	113072083	XM_026245221.1	chr33	13518134	13539088	+	ENSDARG00000056091
HC	2021-09-04	113115455	XM_026283033.1	chr15	2169888	2191108	-	113058250	XM_026226004.1	chr40	135462	170006	-	ENSDARG00000105271
HC	dapk1	113049202	XM_026211347.1	chr5	17027010	17099742	+	113078875	XM_026251181.1	chr30	21955891	22011380	+	ENSDARG00000060093
HC	ptn	113064981	XM_026236046.1	chr4	864	10020	+	113047900	XM_026209272.1	chr29	523091	545813	-	ENSDARG00000102340
HC	atp1a3a	113119857	XM_026289556.1	chr19	5197266	5226366	+	113062584	XM_026232516.1	chr44	3811352	3847492	+	ENSDARG00000018259
HC	dpysl3	113038234	XM_026195511.1	chr21	28770898	28804246	-	113063822	XM_026234169.1	chr46	24141737	24161458	-	ENSDARG00000002587
HC	plekhd1	113117883	XM_026286796.1	chr17	24419487	24427088	-	113060326	XM_026229194.1	chr42	20805466	20819336	-	ENSDARG00000091349
HC	aif1l	113049524	XM_026211938.1	chr5	12129967	12142436	+	113075972	XM_026248619.1	chr30	16608908	16622762	+	ENSDARG00000009336
HC	nat16	113105791	XM_026267078.1	chr7	12432364	12440408	+	113052064	XM_026216345.1	chr32	14060404	14077707	+	ENSDARG00000086222
HC	ywhaqb	113117373	XM_026285999.1	chr17	18146013	18157845	+	113060625	XM_026229700.1	chr42	15709636	15718543	+	ENSDARG00000023323
HC	eif4a1b	113049918	XM_026212667.1	chr5	6823152	6826111	-	113091287	XM_026256701.1	chr30	10923372	10934413	-	ENSDARG00000003032
HC	kras	113043560	XM_026203015.1	chr25	21076469	21088965	-	113067076	XM_026239309.1	chr50	14876168	14885563	-	ENSDARG00000010844
HC	elovl5	113057358	XM_026224728.1	chr13	5230576	5239041	+	113113012	XM_026279098.1	chr38	5959425	5972437	+	ENSDARG00000004979
HC	nt5dc2	113107639	XM_026270285.1	chr8	13820192	13830485	+	113076466	XM_026249151.1	chr33	11930212	11939854	+	ENSDARG00000059646
HC	bcl2l13	113118385	XM_026287508.1	chr18	10096047	10108731	-	113098074	XM_026263057.1	chr43	9871950	9887330	-	ENSDARG00000062370
HC	tubb4b	113113767	XM_026280241.1	chr14	12211273	12214042	+	113045123	XM_026205302.1	chr39	12361972	12364868	+	ENSDARG00000002344
HC	gatsl2	113049754	XM_026212365.1	chr5	25973891	25996628	-	113081078	XM_026253128.1	chr30	31794920	31808388	+	ENSDARG00000018985
HC	ccni	113038964	XM_026196784.1	chr21	5022274	5030486	-	113064423	XM_026235259.1	chr46	2588438	2597145	-	ENSDARG00000068214
HC	ppp2r1ba	113049792	XM_026212433.1	chr5	28300817	28312928	-	113081961	XM_026253859.1	chr30	30004880	30024398	+	ENSDARG00000007791
HC	ywhabb	113107327	XM_026269751.1	chr8	24653594	24660727	-	113070686	XM_026244077.1	chr33	23946134	23953040	-	ENSDARG00000075758
RGC	inab	113044416	XM_026204396.1	chr1	21220431	21223501	+	113106451	XM_026268386.1	chr26	25234042	25238876	+	ENSDARG00000053248
RGC	rbpms2b	113106225	XM_026267924.1	chr7	26404105	26411677	-	113051322	XM_026214948.1	chr32	28475529	28480330	-	ENSDARG00000079578
RGC	zgc:153615	113045997	XM_026206815.1	chr2	7476806	7482929	+	113114527	XM_026281441.1	chr27	7676732	7685049	-	ENSDARG00000038981
RGC	stmn2a	113116311	XM_026284398.1	chr16	15225628	15230842	+	113059900	XM_026228564.1	chr41	12088031	12095078	+	ENSDARG00000033234
RGC	eno2	113119641	XM_026289252.1	chr19	6092522	6102853	-	113062435	XM_026232279.1	chr44	4538389	4548086	-	ENSDARG00000014287
RGC	chrna6	113044252	XM_026204052.1	chr1	14294288	14298886	-	113107475	XM_026270028.1	chr26	2217142	2238967	-	ENSDARG00000055559
RGC	vsnl1b	113117716	XM_026286609.1	chr17	3104957	3111887	-	113060861	XM_026230085.1	chr42	2832318	2841198	-	ENSDARG00000044053
RGC	atp1b1b	113044485	XM_026204525.1	chr1	7917300	7930727	+	113109833	XM_026273615.1	chr26	6727733	6734367	+	ENSDARG00000076833
RGC	uchl1	113044254	XM_026204056.1	chr1	14562283	14565403	-	113107493	XM_026270052.1	chr26	2273766	2276448	-	ENSDARG00000026871
RGC	cacna1aa	113080573	XM_026252732.1	chr3	22171670	22185995	+	113045209	XM_026205430.1	chr28	20911494	21007221	+	ENSDARG00000037905
RGC	maptb	113046791	XM_026207781.1	chr3	32028215	32063816	-	113048151	XM_026209728.1	chr28	28939334	28972794	-	ENSDARG00000087616
RGC	rltpr	113118416	XM_026287552.1	chr18	11077911	11123481	+	113061590	XM_026230827.1	chr43	10589738	10631898	+	ENSDARG00000056639
RGC	mri1	113083564	XM_026254616.1	chr1	32093709	32103491	-	113051307	XM_026214958.1	chr26	38288542	38299225	-	ENSDARG00000075754
RGC	phf24	113109705	XM_026273440.1	chr10	9703945	9737597	+	113054131	XM_026219478.1	chr35	8627644	8655435	+	ENSDARG00000077596
RGC	nptna	113043470	XM_026202883.1	chr25	16454416	16464157	+	113066952	XM_026239095.1	chr50	11367915	11382799	+	ENSDARG00000103002
RGC	zgc:153426	113067674	XM_026240066.1	chr3	12243316	12247505	+	113053694	XM_026218939.1	chr28	11820563	11824647	+	ENSDARG00000104436
RGC	rtn1b	113121029	XM_026291237.1	chr20	13983116	14011201	+	113063361	XM_026233682.1	chr45	12102981	12127835	+	ENSDARG00000021143
RGC	cacna1c	113062313	XM_026232076.1	chr4	13276423	13415429	+	113048094	XM_026209616.1	chr29	13336499	13461567	+	ENSDARG00000008398
RGC	scn8aa	113070532	XM_026243902.1	chr23	15773440	15824771	-	113065497	XM_026236766.1	chr48	16588463	16639249	-	ENSDARG00000005775
RGC	gnb2	113049102	XM_026211147.1	chr5	14315907	14326491	+	113077403	XM_026249819.1	chr30	19055008	19071437	+	ENSDARG00000035357
RGC	clstn3	113116385	XM_026284516.1	chr16	17294704	17311100	+	113059960	XM_026228683.1	chr41	13604988	13621196	+	ENSDARG00000073883
RGC	scn1bb	113119717	XM_026289341.1	chr19	1880388	1886786	+	113062480	XM_026232364.1	chr44	364019	369419	-	ENSDARG00000105003
RGC	ywhah	113110421	XM_026274618.1	chr10	9422007	9426525	-	113054153	XM_026219501.1	chr35	8343278	8347092	-	ENSDARG00000005560
RGC	vdac3	113106967	XM_026269058.1	chr8	1267312	1275888	-	113052779	XM_026217220.1	chr33	647563	658247	+	ENSDARG00000003695
RGC	ccdc136b	113058055	XM_026225726.1	chr4	5960323	5989165	+	113048321	XM_026210069.1	chr29	5522131	5551622	+	ENSDARG00000057921
RGC	cfl1	113114221	XM_026281060.1	chr14	23873214	23882248	-	113057942	XM_026225564.1	chr39	25246678	25251162	-	ENSDARG00000021124
RGC	clip3	113114843	XM_026281911.1	chr15	20032214	20042401	+	113058547	XM_026226541.1	chr40	16717138	16726981	+	ENSDARG00000054456
RGC	zgc:122979	113038922	XM_026196734.1	chr21	4149455	4153401	+	113097284	XM_026262525.1	chr46	2029307	2033221	+	ENSDARG00000004187
RGC	gabarapb	113106438	XM_026268359.1	chr7	41458677	41461129	+	113051828	XM_026215955.1	chr32	43854058	43857165	+	ENSDARG00000052082
RGC	micu1	113057283	XM_026224566.1	chr13	6744707	6817582	+	113113020	XM_026279119.1	chr38	7929123	7973048	+	ENSDARG00000063358
RGC	gabarapa	113048778	XM_026210624.1	chr5	6748201	6752451	+	113091313	XM_026256746.1	chr30	10839651	10841776	+	ENSDARG00000035557
RGC	mif	113114018	XM_026280700.1	chr14	15534669	15536630	-	113057593	XM_026225007.1	chr39	15196077	15197442	+	ENSDARG00000071336
RGC	map7d1b	113119930	XM_026289670.1	chr19	7595741	7632519	+	113062383	XM_026232201.1	chr44	5483295	5520004	+	ENSDARG00000104701
RGC	ywhaqb	113117373	XM_026285999.1	chr17	18146013	18157845	+	113060625	XM_026229700.1	chr42	15709636	15718543	+	ENSDARG00000023323
RGC	gpia	113043624	XM_026203123.1	chr25	25747998	25757185	+	113067210	XM_026239527.1	chr50	17629831	17646533	+	ENSDARG00000012987
RGC	ndufab1b	113047336	XM_026208686.1	chr3	20015699	20021148	+	113044793	XM_026204964.1	chr28	20112102	20114002	+	ENSDARG00000014915
RGC	mpc1	113057350	XM_026224720.1	chr13	2328179	2329990	-	113113124	XM_026279305.1	chr38	3132403	3136249	+	ENSDARG00000093448
MG	igfbp1a	113121089	XM_026291328.1	chr20	11791935	11794538	+	113063283	XM_026233557.1	chr45	10414410	10417648	+	ENSDARG00000099351
MG	zgc:112332	113042263	XM_026200975.1	chr24	13857869	13865143	-	113066026	XM_026237594.1	chr49	14208204	14214023	-	ENSDARG00000058966
MG	CDHR2	113113874	XM_026280397.1	chr14	14856749	14870039	+	113057618	XM_026225047.1	chr39	15821735	15840234	-	ENSDARG00000068586
MG	slc16a1b	113107767	XM_026270467.1	chr8	15529962	15552902	-	113093947	XM_026259560.1	chr33	13317291	13335721	-	ENSDARG00000068572
MG	atp1b4	113113928	XM_026280488.1	chr14	22546167	22552284	-	113057876	XM_026225433.1	chr39	23902469	23908134	-	ENSDARG00000053262
MG	sb:cb81	113118713	XM_026288106.1	chr18	28451975	28454608	-	113061896	XM_026231405.1	chr43	29032707	29035062	-	ENSDARG00000040503
MG	txndc15	113038191	XM_026195446.1	chr21	29158670	29161143	-	113063787	XM_026234107.1	chr46	23042103	23044590	+	ENSDARG00000043249
MG	myl9b	113089331	XM_026255981.1	chr6	2920884	2925028	+	113051007	XM_026214579.1	chr31	4186409	4190369	+	ENSDARG00000008030
MG	calcr	113119370	XM_026288799.1	chr19	15042503	15089543	+	113062047	XM_026231559.1	chr44	13442745	13499840	+	ENSDARG00000028845
MG	angptl4	113045896	XM_026206633.1	chr2	16389976	16395105	+	113116506	XM_026284708.1	chr27	17849960	17855531	+	ENSDARG00000035859
MG	fnbp1l	113107122	XM_026269370.1	chr8	8437052	8477593	+	113076350	XM_026248987.1	chr33	7447825	7493989	+	ENSDARG00000020131
MG	arrdc2	113110668	XM_026274799.1	chr11	22383635	22388133	-	113055084	XM_026221053.1	chr36	8867471	8872074	+	ENSDARG00000020761
MG	ADAMTSL4	113116575	XM_026284813.1	chr16	3125488	3204316	+	113060047	XM_026228839.1	chr41	220283	246516	-	ENSDARG00000063407
MG	nfasca	113111203	XM_026275737.1	chr11	17564166	17615257	-	113055212	XM_026221272.1	chr36	14728745	14785017	+	ENSDARG00000061099
MG	hepacama	113115089	XM_026282362.1	chr15	15859393	15865224	+	113058431	XM_026226330.1	chr40	13326128	13333033	+	ENSDARG00000056934
MG	yjefn3	113040057	XM_026198287.1	chr22	28587835	28622487	+	113064914	XM_026235923.1	chr47	9166073	9197026	+	ENSDARG00000061692
MG	csrp2	113059610	XM_026228159.1	chr4	1538736	1545955	-	113047794	XM_026209087.1	chr29	1162057	1169054	-	ENSDARG00000011961
MG	slc7a5	113043143	XM_026202344.1	chr25	11382332	11408663	-	113066778	XM_026238794.1	chr50	7068039	7085010	-	ENSDARG00000099265
MG	CABZ01055522.1	113042097	XM_026200673.1	chr24	22490182	22498766	-	113092773	XM_026258509.1	chr49	22196080	22204173	-	ENSDARG00000098817
MG	rhocb	113107545	XM_026270139.1	chr8	15799188	15817402	+	113072081	XM_026245219.1	chr33	13404625	13419821	-	ENSDARG00000018328
MG	tmem106a	113111510	XM_026276287.1	chr12	16175878	16179342	-	113056184	XM_026222761.1	chr37	16496631	16500358	+	ENSDARG00000045075
MG	fads2	113043033	XM_026202133.1	chr25	5639788	5651869	+	113066630	XM_026238564.1	chr50	1455856	1467208	+	ENSDARG00000019532
MG	slc2a1b	113102279	XM_026265785.1	chr6	31258529	31275579	+	113050296	XM_026213114.1	chr31	29500874	29514826	-	ENSDARG00000007412
MG	gstp1	113114480	XM_026281403.1	chr14	10879865	10883281	+	113047821	XM_026209143.1	chr39	10528776	10531673	+	ENSDARG00000104068
MG	rbpms2b	113106225	XM_026267924.1	chr7	26404105	26411677	-	113051322	XM_026214948.1	chr32	28475529	28480330	-	ENSDARG00000079578
MG	elovl5	113057358	XM_026224728.1	chr13	5230576	5239041	+	113113012	XM_026279098.1	chr38	5959425	5972437	+	ENSDARG00000004979
MG	gpm6ba	113044362	XM_026204302.1	chr1	19202052	19278915	-	113105468	XM_026266550.1	chr26	23177020	23208920	-	ENSDARG00000005739
MG	slc3a2b	113038516	XM_026196016.1	chr21	15238904	15243140	+	113095064	XM_026260676.1	chr46	13653240	13657615	+	ENSDARG00000037012
MG	junbb	113067862	XM_026240359.1	chr3	7435748	7437425	+	113055311	XM_026221521.1	chr28	5600158	5601679	+	ENSDARG00000104773
MG	junba	113043984	XM_026203551.1	chr1	30239144	30240734	-	113044091	XM_026203704.1	chr26	36437107	36438700	-	ENSDARG00000074378
MG	jak1	113100073	XM_026264943.1	chr6	19993691	20033708	+	113050563	XM_026213627.1	chr31	20810277	20849046	+	ENSDARG00000020625
MG	ptn	113064981	XM_026236046.1	chr4	864	10020	+	113047900	XM_026209272.1	chr29	523091	545813	-	ENSDARG00000102340
MG	sec61g	113042265	XM_026200981.1	chr24	13855033	13856715	-	113066025	XM_026237593.1	chr49	14205555	14207368	-	ENSDARG00000018637
MG	spock3	113044227	XM_026204003.1	chr1	13371765	13404133	+	113106889	XM_026268906.1	chr26	1666323	1693548	+	ENSDARG00000070266
MG	rrad	113106200	XM_026267878.1	chr7	24492404	24494915	-	113051586	XM_026215479.1	chr32	25973341	25976005	-	ENSDARG00000052011
MG	chka	113118400	XM_026287531.1	chr18	10464955	10478206	+	113070222	XM_026243445.1	chr43	10117751	10132153	+	ENSDARG00000041078
MG	scd	113111436	XM_026276151.1	chr12	29457915	29462746	+	113055811	XM_026222178.1	chr37	26682675	26689227	+	ENSDARG00000033662
MG	bzw1b	113109047	XM_026272567.1	chr9	6672127	6675429	-	113053447	XM_026218466.1	chr34	5291764	5296258	+	ENSDARG00000099148
MG	pnrc2	113116019	XM_026283836.1	chr16	23778796	23782370	-	113059781	XM_026228371.1	chr41	21548122	21552013	-	ENSDARG00000053291
MG	tspan5a	113106434	XM_026268353.1	chr7	41529506	41554032	-	113051825	XM_026215950.1	chr32	43920546	43947338	-	ENSDARG00000086033
MG	ctsla	113049203	XM_026211349.1	chr5	17102210	17105969	+	113078901	XM_026251183.1	chr30	22014631	22018193	+	ENSDARG00000007836
MG	si:ch211-195b15.8	113047257	XM_026208611.1	chr3	23381365	23384172	-	113045739	XM_026206349.1	chr28	21838835	21841873	-	ENSDARG00000094836
Microglia	cxcl8a	113044779	XM_026204952.1	chr1	9658383	9659383	+	113105970	XM_026267415.1	chr26	7826295	7827270	+	ENSDARG00000104795
Microglia	timp2b	113047574	XM_026208953.1	chr3	36335232	36342821	+	113053130	XM_026217897.1	chr28	35661109	35667798	+	ENSDARG00000075261
Microglia	grasp	113041426	XM_026199932.1	chr23	18242271	18255064	-	113065616	XM_026237025.1	chr48	19238563	19251394	-	ENSDARG00000000588
Microglia	vmp1	113115185	XM_026282584.1	chr15	13436752	13447239	+	113058344	XM_026226140.1	chr40	10588544	10604144	+	ENSDARG00000012450
Microglia	sdc4	113103578	XM_026265990.1	chr6	29427748	29436831	+	113050223	XM_026213005.1	chr31	32396050	32404991	-	ENSDARG00000059906
Microglia	ets2	113110132	XM_026274149.1	chr10	27374325	27379154	-	113054793	XM_026220602.1	chr35	20567631	20572455	+	ENSDARG00000103980
Microglia	rasgef1ba	113049127	XM_026211185.1	chr5	14961193	15031789	-	113077818	XM_026250084.1	chr30	19877785	19948329	-	ENSDARG00000033614
Microglia	NPC2	113117115	XM_026285538.1	chr17	23838813	23840408	+	113060543	XM_026229539.1	chr42	20501779	20503330	+	ENSDARG00000096979
Microglia	lgmn	113056777	XM_026223627.1	chr13	22361535	22368207	-	113112495	XM_026278125.1	chr38	24219025	24225926	-	ENSDARG00000039150
Microglia	ctsba	113117245	XM_026285784.1	chr17	18218025	18221886	+	113060627	XM_026229706.1	chr42	15759233	15763634	+	ENSDARG00000055120
Microglia	rps6kb1a	113097149	XM_026262348.1	chr10	15652097	15665961	-	113054349	XM_026219835.1	chr35	14400108	14467273	-	ENSDARG00000018399
Microglia	ccng2	113038965	XM_026196786.1	chr21	5031416	5036268	+	113064420	XM_026235252.1	chr46	2598073	2604274	+	ENSDARG00000017602
Microglia	bzw1b	113109047	XM_026272567.1	chr9	6672127	6675429	-	113053447	XM_026218466.1	chr34	5291764	5296258	+	ENSDARG00000099148
Microglia	ctsla	113049203	XM_026211349.1	chr5	17102210	17105969	+	113078901	XM_026251183.1	chr30	22014631	22018193	+	ENSDARG00000007836
Microglia	si:dkey-26c10.5	113116381	XM_026284508.1	chr16	17218796	17224028	-	113059958	XM_026228681.1	chr41	13551419	13559794	-	ENSDARG00000088023
Microglia	crema	113045401	XM_026205780.1	chr2	26738880	26750385	-	113120819	XM_026290894.1	chr27	27439622	27450546	-	ENSDARG00000023217
Microglia	brd2a	113119914	XM_026289645.1	chr19	4785932	4795875	-	113062605	XM_026232562.1	chr44	3394947	3405384	-	ENSDARG00000022280
Microglia	chac1	113120900	XM_026291032.1	chr20	18116334	18119845	+	113063007	XM_026233136.1	chr45	16376194	16378187	+	ENSDARG00000070426
Microglia	junba	113043984	XM_026203551.1	chr1	30239144	30240734	-	113044091	XM_026203704.1	chr26	36437107	36438700	-	ENSDARG00000074378
Microglia	slc2a1b	113102279	XM_026265785.1	chr6	31258529	31275579	+	113050296	XM_026213114.1	chr31	29500874	29514826	-	ENSDARG00000007412
Microglia	rpl35a	113118653	XM_026287988.1	chr18	26439285	26441651	+	113061720	XM_026231104.1	chr43	26412193	26416946	+	ENSDARG00000088030
Microglia	rpl36a	113048843	XM_026210741.1	chr5	6060450	6063691	+	113091403	XM_026256916.1	chr30	10052294	10054703	+	ENSDARG00000058105
Microglia	rpl12	113049371	XM_026211662.1	chr5	11214332	11217010	+	113075548	XM_026248232.1	chr30	15661290	15664926	+	ENSDARG00000006691
Microglia	rpl11	113119287	XM_026288622.1	chr19	13741140	13743398	-	113062129	XM_026231740.1	chr44	12245885	12248818	-	ENSDARG00000043509
Microglia	ube2e1	113119090	XM_026288280.1	chr19	29733399	29736262	+	113068348	XM_026241071.1	chr44	26983572	26984674	+	ENSDARG00000009285
Microglia	rpl3	113047013	XM_026208233.1	chr3	25275223	25279214	+	113042745	XM_026201759.1	chr28	23598173	23602820	+	ENSDARG00000003599
Microglia	rpl6	113106964	XM_026269055.1	chr8	1295323	1298746	-	113052749	XM_026217179.1	chr33	538487	541032	+	ENSDARG00000058451
Microglia	rps17	113106517	XM_026268535.1	chr7	38038594	38040491	-	113051799	XM_026215894.1	chr32	40287880	40291264	-	ENSDARG00000104011
Microglia	wu:fb55g09	113040198	XM_026198518.1	chr22	24272055	24273375	-	113064708	XM_026235587.1	chr47	5069902	5071216	+	ENSDARG00000088449
Microglia	cycsb	113092783	XM_026258526.1	chr6	8832973	8834747	-	113050830	XM_026214190.1	chr31	7750230	7752024	-	ENSDARG00000044562
RPE	tyrp1b	113044200	XM_026203947.1	chr1	12676286	12683765	+	113106593	XM_026268686.1	chr26	1128036	1136890	+	ENSDARG00000056151
RPE	cyp27c1	113092310	XM_026257892.1	chr6	8251061	8260850	-	113050868	XM_026214280.1	chr31	7064534	7072018	-	ENSDARG00000092660
RPE	fabp11b	113116838	XM_026285161.1	chr16	15234135	15235556	+	113059624	XM_026228166.1	chr41	12097392	12098604	+	ENSDARG00000002311
RPE	fam167b	113117449	XM_026286131.1	chr17	12676009	12677654	-	113095756	XM_026261124.1	chr42	11470535	11473321	-	ENSDARG00000100426
RPE	rbp5	113116070	XM_026283927.1	chr16	22960447	22965219	-	113081690	XM_026253718.1	chr41	20772320	20774848	-	ENSDARG00000101481
RPE	inpp5kb	113109874	XM_026273682.1	chr10	13574184	13583253	-	113092444	XM_026258037.1	chr35	12237283	12244468	-	ENSDARG00000078618
RPE	arl6ip1	113047055	XM_026208306.1	chr3	24509039	24514539	+	113046203	XM_026207145.1	chr28	22615109	22620560	+	ENSDARG00000054578
RPE	gstp1	113114480	XM_026281403.1	chr14	10879865	10883281	+	113047821	XM_026209143.1	chr39	10528776	10531673	+	ENSDARG00000104068
RPE	rps17	113106517	XM_026268535.1	chr7	38038594	38040491	-	113051799	XM_026215894.1	chr32	40287880	40291264	-	ENSDARG00000104011
RPE	sf3b5	113057016	XM_026224011.1	chr13	16021172	16022579	+	113112679	XM_026278444.1	chr38	17101360	17101866	+	ENSDARG00000016855
Oligodendrocytes	plp1b	113048811	XM_026210684.1	chr5	6384163	6390284	-	113091390	XM_026256901.1	chr30	10400210	10405221	-	ENSDARG00000011929
Oligodendrocytes	plp1a	113113578	XM_026279850.1	chr14	4077835	4089241	+	113113347	XM_026279464.1	chr39	4183235	4191957	+	ENSDARG00000103732
Oligodendrocytes	erbb3a	113091666	XM_026257270.1	chr6	7296146	7321704	+	113050915	XM_026214370.1	chr31	5833983	5859469	+	ENSDARG00000006202
Oligodendrocytes	s100b	113040195	XM_026198511.1	chr22	25859840	25861733	-	113064797	XM_026235739.1	chr47	6853374	6855881	-	ENSDARG00000057598
Oligodendrocytes	elovl1b	113110786	XM_026274967.1	chr11	22522088	22535245	+	113055170	XM_026221199.1	chr36	8603485	8612905	-	ENSDARG00000103735
Oligodendrocytes	scd	113111436	XM_026276151.1	chr12	29457915	29462746	+	113055811	XM_026222178.1	chr37	26682675	26689227	+	ENSDARG00000033662
Oligodendrocytes	hepacama	113115089	XM_026282362.1	chr15	15859393	15865224	+	113058431	XM_026226330.1	chr40	13326128	13333033	+	ENSDARG00000056934
Oligodendrocytes	wasla	113043440	XM_026202834.1	chr25	16960867	16983546	-	113066976	XM_026239141.1	chr50	11992413	12015474	-	ENSDARG00000014113
Oligodendrocytes	nfat5b	113106460	XM_026268396.1	chr7	40006243	40078503	+	113051848	XM_026215983.1	chr32	42408284	42447414	+	ENSDARG00000102556
Oligodendrocytes	cnbpb	113068122	XM_026240733.1	chr11	2710368	2713550	-	113054943	XM_026220754.1	chr36	1456868	1459875	+	ENSDARG00000070922
Oligodendrocytes	tbca	113038985	XM_026196822.1	chr21	5722137	5731613	+	113095290	XM_026260865.1	chr46	3263420	3271248	+	ENSDARG00000016754
Oligodendrocytes	chico	113079318	XM_026251568.1	chr2	30505615	30521350	-	113114026	XM_026280714.1	chr27	31944360	31959507	-	ENSDARG00000019588
V/E cells	myh11a	113092063	XM_026257676.1	chr6	7741948	7770696	-	113050886	XM_026214306.1	chr31	6306316	6336967	-	ENSDARG00000009782
V/E cells	bgnb	113069157	XM_026242169.1	chr23	11936102	11959393	-	113094777	XM_026260442.1	chr48	12906677	12923638	-	ENSDARG00000002945
V/E cells	tpm4b	113045266	XM_026205513.1	chr2	31518368	31532065	-	113111309	XM_026275936.1	chr27	33490160	33505977	-	ENSDARG00000019128
V/E cells	tns2a	113041106	XM_026199432.1	chr23	8839468	8883705	+	113081189	XM_026253256.1	chr48	9443017	9458373	-	ENSDARG00000076292
V/E cells	prss35	113116022	XM_026283843.1	chr16	23706302	23711948	+	113059777	XM_026228357.1	chr41	21463748	21469382	+	ENSDARG00000100691
V/E cells	yrk	113119305	XM_026288645.1	chr19	13885063	13902832	-	113062112	XM_026231716.1	chr44	12378724	12396751	-	ENSDARG00000004378
V/E cells	junba	113043984	XM_026203551.1	chr1	30239144	30240734	-	113044091	XM_026203704.1	chr26	36437107	36438700	-	ENSDARG00000074378
V/E cells	myl9b	113089331	XM_026255981.1	chr6	2920884	2925028	+	113051007	XM_026214579.1	chr31	4186409	4190369	+	ENSDARG00000008030
V/E cells	tagln2	113049581	XM_026212024.1	chr5	12984320	12990370	+	113076680	XM_026249368.1	chr30	18481325	18485559	+	ENSDARG00000033466
V/E cells	slc2a1b	113102279	XM_026265785.1	chr6	31258529	31275579	+	113050296	XM_026213114.1	chr31	29500874	29514826	-	ENSDARG00000007412
V/E cells	fermt2	113116950	XM_026285261.1	chr17	29843104	29887939	-	113060418	XM_026229317.1	chr42	27320377	27368603	+	ENSDARG00000020242
V/E cells	sdc2	113119248	XM_026288557.1	chr19	12175767	12207137	+	113062299	XM_026232048.1	chr44	10612613	10642841	+	ENSDARG00000002731
V/E cells	ets2	113110132	XM_026274149.1	chr10	27374325	27379154	-	113054793	XM_026220602.1	chr35	20567631	20572455	+	ENSDARG00000103980
V/E cells	junbb	113067862	XM_026240359.1	chr3	7435748	7437425	+	113055311	XM_026221521.1	chr28	5600158	5601679	+	ENSDARG00000104773
V/E cells	rbpms2b	113106225	XM_026267924.1	chr7	26404105	26411677	-	113051322	XM_026214948.1	chr32	28475529	28480330	-	ENSDARG00000079578
V/E cells	rhocb	113107545	XM_026270139.1	chr8	15799188	15817402	+	113072081	XM_026245219.1	chr33	13404625	13419821	-	ENSDARG00000018328
V/E cells	fam65a	113118417	XM_026287557.1	chr18	11029841	11064731	+	113061588	XM_026230818.1	chr43	10549023	10579010	+	ENSDARG00000062178
V/E cells	rpl36a	113048843	XM_026210741.1	chr5	6060450	6063691	+	113091403	XM_026256916.1	chr30	10052294	10054703	+	ENSDARG00000058105
V/E cells	sdc4	113103578	XM_026265990.1	chr6	29427748	29436831	+	113050223	XM_026213005.1	chr31	32396050	32404991	-	ENSDARG00000059906
V/E cells	rpl35a	113118653	XM_026287988.1	chr18	26439285	26441651	+	113061720	XM_026231104.1	chr43	26412193	26416946	+	ENSDARG00000088030
V/E cells	crema	113045401	XM_026205780.1	chr2	26738880	26750385	-	113120819	XM_026290894.1	chr27	27439622	27450546	-	ENSDARG00000023217
V/E cells	rpl11	113119287	XM_026288622.1	chr19	13741140	13743398	-	113062129	XM_026231740.1	chr44	12245885	12248818	-	ENSDARG00000043509
V/E cells	rpl3	113047013	XM_026208233.1	chr3	25275223	25279214	+	113042745	XM_026201759.1	chr28	23598173	23602820	+	ENSDARG00000003599
V/E cells	rps17	113106517	XM_026268535.1	chr7	38038594	38040491	-	113051799	XM_026215894.1	chr32	40287880	40291264	-	ENSDARG00000104011

## Sheet: Supp Data 4
Supplementary Data 4. Ohnolog pairs showing higher gene expression in the L-ohnolog than in the S-ohnolog (2,430 genes)
		L-ohnologs						S-ohnologs
Gene symbol	Log2(L-ohnolog/S-ohnolog)	NCBI gene ID	NCBI transcript ID	Chromosome	Start	End	Strand	NCBI gene ID	NCBI transcript ID	Chromosome	Start	End	Strand	Ensembl gene ID of zebrafish ortholog
ncor2	2.73022	113107453	XM_026269967.1	chr8	20016157	20129845	+	113071421	XM_026244762.1	chr33	18335019	18426758	+	ENSDARG00000000966
stt3b	5.61047	113115945	XM_026283690.1	chr16	26823890	26875192	-	113059229	XM_026227570.1	chr41	24348475	24376167	-	ENSDARG00000001890
ak1	2.70646	113068064	XM_026240640.1	chr5	37647484	37657788	+	113086799	XM_026255501.1	chr30	42097211	42100802	-	ENSDARG00000001950
stam	4.88453	113078034	XM_026250311.1	chr2	20060071	20068395	+	113072737	XM_026245703.1	chr27	21107390	21114013	+	ENSDARG00000002127
zgc:103692	2.63919	113049385	XM_026211684.1	chr5	11404568	11406933	-	113075739	XM_026248432.1	chr30	15814463	15816870	-	ENSDARG00000002220
zgc:92818	2.31169	113106178	XM_026267851.1	chr7	22290399	22296652	-	113051689	XM_026215646.1	chr32	24125149	24132163	-	ENSDARG00000002506
syngr1a	1.5029	113046833	XM_026207877.1	chr3	29556742	29570810	-	113048071	XM_026209577.1	chr28	28241420	28251741	-	ENSDARG00000002564
dennd5b	4.17404	113065410	XM_026236628.1	chr4	10619236	10655549	-	113048022	XM_026209516.1	chr29	11001991	11032368	-	ENSDARG00000003789
idh2	2.72569	113091621	XM_026257198.1	chr18	13152447	13164211	-	113061623	XM_026230907.1	chr43	12424441	12440621	-	ENSDARG00000003795
cbx3a	1.93776	113120071	XM_026289925.1	chr19	11142926	11145522	+	113062284	XM_026232028.1	chr44	9438272	9441986	+	ENSDARG00000003860
tm9sf2	1.72601	113044385	XM_026204339.1	chr1	19781034	19794152	+	113105356	XM_026266398.1	chr26	23914044	23940102	+	ENSDARG00000003866
si:dkey-153k10.9	2.65632	113059260	XM_026227631.1	chr4	5742033	5753694	+	113048309	XM_026210046.1	chr29	5335792	5344594	+	ENSDARG00000004386
ccdc9	2.61423	113114896	XM_026281979.1	chr15	18147526	18160615	-	113058508	XM_026226461.1	chr40	15657178	15667074	-	ENSDARG00000004636
ccdc85ca	2.7795	113117420	XM_026286093.1	chr17	8177254	8214724	+	113094534	XM_026260113.1	chr42	7361630	7391536	+	ENSDARG00000005232
srpk3	2.9824	113107015	XM_026269133.1	chr8	4659277	4678466	+	113081177	XM_026253236.1	chr33	4633396	4654702	+	ENSDARG00000005916
rad21a	4.41456	113115690	XM_026283238.1	chr16	30950525	30957625	-	113059295	XM_026227683.1	chr41	28036532	28043674	-	ENSDARG00000006092
raph1a	4.66075	113108861	XM_026272216.1	chr9	11774846	11845519	+	113053612	XM_026218773.1	chr34	12010298	12070151	+	ENSDARG00000006301
supt6h	3.84329	113038541	XM_026196052.1	chr21	14894350	14906584	+	113080012	XM_026252256.1	chr46	13276697	13290976	+	ENSDARG00000006524
slc24a3	3.76846	113057481	XM_026224909.1	chr13	17982139	17997842	+	113112675	XM_026278441.1	chr38	19185230	19250723	+	ENSDARG00000006760
aco2	1.89763	113111721	XM_026276751.1	chr12	12531635	12540134	+	113056047	XM_026222505.1	chr37	12492664	12503458	+	ENSDARG00000007294
chmp4bb	2.63994	113107328	XM_026269752.1	chr8	24666724	24669868	-	113070685	XM_026244076.1	chr33	23960540	23963021	-	ENSDARG00000007323
degs1	3.3959	113057445	XM_026224874.1	chr13	1786178	1790709	-	113113113	XM_026279287.1	chr38	3979685	3985431	+	ENSDARG00000007347
vash2	3.01075	113120741	XM_026290754.1	chr20	22887932	22917998	+	113051046	XM_026214661.1	chr45	21930980	21951865	+	ENSDARG00000007774
tra2a	2.17423	113120077	XM_026289935.1	chr19	11025416	11031048	-	113062257	XM_026231984.1	chr44	9305699	9311697	-	ENSDARG00000007863
mia3	2.80946	113120561	XM_026290431.1	chr20	30923196	30944236	-	113068525	XM_026241258.1	chr45	29032494	29052888	-	ENSDARG00000008184
fkbp4	2.53364	113118139	XM_026287072.1	chr18	1137519	1143480	+	113079198	XM_026251413.1	chr43	3429527	3435259	+	ENSDARG00000008447
dusp8a	1.70215	113043575	XM_026203043.1	chr25	21458546	21504630	-	113067095	XM_026239345.1	chr50	15228079	15273128	-	ENSDARG00000009299
srek1	1.24262	113049844	XM_026212512.1	chr5	29434081	29456627	+	113083785	XM_026254709.1	chr30	28980727	29000026	-	ENSDARG00000009764
rbm22	2.41974	113038403	XM_026195775.1	chr21	17919426	17923583	-	113063992	XM_026234471.1	chr46	16820026	16828401	-	ENSDARG00000010238
rpl22l1	1.48247	113042387	XM_026201220.1	chr24	18126090	18127536	-	113066162	XM_026237879.1	chr49	17767105	17768825	-	ENSDARG00000010244
b4galt6	6.2878	113121064	XM_026291292.1	chr20	12194796	12208927	-	113063269	XM_026233528.1	chr45	10634950	10647735	+	ENSDARG00000010301
cbsb	7.21874	113108959	XM_026272400.1	chr9	8875659	8891463	+	113053629	XM_026218795.1	chr34	2693515	2732773	-	ENSDARG00000010946
aldoaa	8.78369	113078106	XM_026250409.1	chr3	17911092	17915883	-	113050314	XM_026213161.1	chr28	17752408	17755503	-	ENSDARG00000011665
thbs3b	6.31364	113119225	XM_026288522.1	chr19	24359065	24370011	-	113068436	XM_026241224.1	chr44	23004545	23013952	-	ENSDARG00000012060
dcn	5.27933	113060866	XM_026230093.1	chr4	10478175	10488823	-	113048021	XM_026209514.1	chr29	10879962	10892551	-	ENSDARG00000012066
fmnl2a	3.72682	113109159	XM_026272745.1	chr9	2468085	2508606	-	113053506	XM_026218600.1	chr34	8400498	8456502	+	ENSDARG00000012586
pfkpb	3.07737	113045326	XM_026205642.1	chr2	28850807	28871679	-	113113690	XM_026280090.1	chr27	29822984	29850107	-	ENSDARG00000012801
ska2	4.45606	113109941	XM_026273842.1	chr10	18161853	18165681	-	113054425	XM_026219964.1	chr35	16869371	16873099	-	ENSDARG00000012947
slc2a3a	5.35763	113092189	XM_026257811.1	chr19	9185502	9198107	-	113073642	XM_026246463.1	chr44	7431350	7432762	-	ENSDARG00000013295
ppp6r3	3.68344	113043064	XM_026202185.1	chr25	9852881	9867441	+	113072453	XM_026245430.1	chr50	4305271	4318166	+	ENSDARG00000013379
map3k9	4.58285	113056779	XM_026223629.1	chr13	22409042	22425714	-	113112491	XM_026278120.1	chr38	24276332	24285942	-	ENSDARG00000013491
sulf2b	2.22916	113041081	XM_026199389.1	chr23	7808009	7948081	-	113093007	XM_026258834.1	chr48	8114198	8248261	-	ENSDARG00000013838
frya	2.56158	113114798	XM_026281827.1	chr15	21946079	21999860	+	113058640	XM_026226727.1	chr40	18428716	18483262	+	ENSDARG00000013921
ndfip1	4.64832	113114303	XM_026281202.1	chr14	27881559	27886754	-	113058026	XM_026225692.1	chr39	29276898	29281871	-	ENSDARG00000013979
tmbim4	3.69871	113063936	XM_026234403.1	chr4	8203622	8207017	-	113048357	XM_026210142.1	chr29	8537229	8539996	-	ENSDARG00000014361
ilf2	2.40936	113119399	XM_026288853.1	chr19	16924519	16929247	+	113091765	XM_026257395.1	chr44	15461749	15467521	-	ENSDARG00000014591
ntng1a	4.44252	113042509	XM_026201408.1	chr24	19482310	19580441	+	113078054	XM_026250329.1	chr49	19267755	19297997	+	ENSDARG00000014973
dlat	2.96894	113038595	XM_026196148.1	chr21	13253999	13263945	-	113064301	XM_026234993.1	chr46	11845867	11863539	-	ENSDARG00000015918
nudt3a	3.23025	113040982	XM_026199219.1	chr23	2601031	2606663	+	113068665	XM_026241472.1	chr48	3242076	3249371	-	ENSDARG00000016256
tfdp1b	2.51486	113044687	XM_026204863.1	chr1	299494	305890	+	113084866	XM_026255027.1	chr26	20711644	20755634	-	ENSDARG00000016304
rbm8a	1.5172	113115730	XM_026283290.1	chr16	29902368	29908257	+	113059267	XM_026227639.1	chr41	27191172	27195042	+	ENSDARG00000016516
prlra	2.47547	113038863	XM_026196600.1	chr21	7333650	7355160	+	113063934	XM_026234397.1	chr46	5014355	5039515	+	ENSDARG00000016570
kidins220b	1.58284	113120861	XM_026290969.1	chr20	18806036	18828080	+	113062786	XM_026232755.1	chr45	17190102	17209832	+	ENSDARG00000017338
unc13ba	5.57568	113048978	XM_026210973.1	chr5	2899185	2942178	+	113096091	XM_026261488.1	chr30	8532499	8538715	+	ENSDARG00000017391
rorcb	5.58174	113045333	XM_026205654.1	chr2	29491779	29506264	+	113074068	XM_026246776.1	chr27	30691572	30706010	+	ENSDARG00000017780
gsk3b	4.21819	113108968	XM_026272411.1	chr9	8718061	8765573	+	113053287	XM_026218196.1	chr34	2980142	3015290	-	ENSDARG00000017803
tcp1	1.68877	113040961	XM_026199188.1	chr23	3363231	3372732	-	113068649	XM_026241444.1	chr48	2164696	2172400	+	ENSDARG00000017891
ncoa1	1.61087	113120716	XM_026290706.1	chr20	22374209	22421270	+	113062870	XM_026232908.1	chr45	21369280	21422642	+	ENSDARG00000018257
gc2	6.47238	113106283	XM_026268030.1	chr7	28520689	28531320	+	113051390	XM_026215102.1	chr32	30065127	30078937	+	ENSDARG00000018329
pak2b	2.97805	113075281	XM_026247988.1	chr22	6276495	6287319	-	113064665	XM_026235532.1	chr47	1439958	1451428	-	ENSDARG00000018476
kdm7ab	4.21072	113043252	XM_026202500.1	chr25	13694764	13719447	+	113066726	XM_026238717.1	chr50	8942310	8965872	+	ENSDARG00000018559
spna2	4.99596	113038816	XM_026196501.1	chr21	8213030	8240980	+	113064086	XM_026234629.1	chr46	6141238	6152139	+	ENSDARG00000019231
edrf1	2.36135	113117688	XM_026286541.1	chr17	3721474	3733091	+	113060896	XM_026230152.1	chr42	3476162	3488267	+	ENSDARG00000019834
adck3	1.50448	113120456	XM_026290275.1	chr20	23146277	23173693	+	113051038	XM_026214648.1	chr45	22511412	22537205	+	ENSDARG00000020123
ewsr1a	1.38624	113110392	XM_026274579.1	chr10	9071688	9080052	+	113054124	XM_026219464.1	chr35	7914995	7923169	+	ENSDARG00000020258
eif4g2a	3.78369	113106623	XM_026268723.1	chr7	39511217	39522069	+	113051860	XM_026216015.1	chr32	42077555	42090115	+	ENSDARG00000020377
map3k7	3.79138	113121010	XM_026291208.1	chr20	16015693	16033675	-	113062779	XM_026232749.1	chr45	14084858	14087685	-	ENSDARG00000020469
atp6v0a1a	2.73491	113046924	XM_026208065.1	chr3	27955156	27977303	-	113043417	XM_026202779.1	chr28	26690787	26717360	-	ENSDARG00000020847
eif3d	6.66197	113047009	XM_026208227.1	chr3	25405085	25412484	-	113042836	XM_026201832.1	chr28	23838755	23843476	-	ENSDARG00000021257
pcp4l1	4.86251	113045001	XM_026205092.1	chr2	24100674	24104089	-	113119808	XM_026289478.1	chr27	24581043	24586873	-	ENSDARG00000023181
psmd4b	4.91813	113116213	XM_026284213.1	chr16	12985370	12989220	-	113059480	XM_026228010.1	chr41	10006305	10009676	-	ENSDARG00000023279
sh3gl2a	3.13447	113044425	XM_026204411.1	chr1	17176949	17202939	-	113105721	XM_026267011.1	chr26	4299115	4307887	-	ENSDARG00000023600
mpc2	1.69794	113108633	XM_026271862.1	chr9	21558685	21563959	+	113053104	XM_026217806.1	chr34	21686402	21690843	+	ENSDARG00000024478
tgfb2	5.5903	113116533	XM_026284746.1	chr16	4601012	4634855	+	113059794	XM_026228406.1	chr41	1388607	1424586	+	ENSDARG00000027087
hcn3	4.12487	113120012	XM_026289815.1	chr19	8987741	9003885	+	113062360	XM_026232171.1	chr44	7230272	7240303	+	ENSDARG00000027192
btg1	2.75519	113065443	XM_026236685.1	chr4	10563150	10570212	-	113048169	XM_026209779.1	chr29	10948623	10953028	-	ENSDARG00000027249
mast1a	2.95774	113043999	XM_026203566.1	chr1	30021332	30068875	+	113048202	XM_026209878.1	chr26	36270657	36292003	+	ENSDARG00000027497
ndufs1	4.33098	113093608	XM_026259286.1	chr6	9866859	9875065	+	113050787	XM_026214089.1	chr31	8895394	8902169	+	ENSDARG00000028546
fam188a	6.17852	113116603	XM_026284836.1	chr16	21332568	21360324	+	113059117	XM_026227385.1	chr41	18516530	18528901	+	ENSDARG00000028715
timm17a	3.11386	113111174	XM_026275680.1	chr11	16800346	16803250	-	113055183	XM_026221216.1	chr36	15242572	15246371	+	ENSDARG00000029510
sdhdb	1.39152	113115102	XM_026282388.1	chr15	15572252	15574576	-	113058422	XM_026226315.1	chr40	12662181	12666392	-	ENSDARG00000030139
pak7	2.89524	113077981	XM_026250237.1	chr20	29230837	29288039	-	113068560	XM_026241311.1	chr45	31830329	31864523	-	ENSDARG00000030154
igsf21a	3.99172	113111092	XM_026275549.1	chr11	14843438	15015600	+	113080618	XM_026252776.1	chr36	17350229	17379755	-	ENSDARG00000031049
cadm1a	5.31088	113038586	XM_026196117.1	chr21	13751821	14041883	+	113064307	XM_026235016.1	chr46	12319218	12557352	+	ENSDARG00000031075
kidins220a	4.85188	113117275	XM_026285843.1	chr17	19194366	19241869	-	113060583	XM_026229608.1	chr42	16754948	16794365	-	ENSDARG00000031240
cdk16	5.00464	113107016	XM_026269134.1	chr8	4681567	4710901	-	113074159	XM_026246910.1	chr33	4663468	4691725	-	ENSDARG00000032072
macrod2	4.34432	113056746	XM_026223581.1	chr13	21126681	21611383	+	113113231	XM_026279394.1	chr38	23209023	23373932	+	ENSDARG00000032601
igsf9ba	4.65346	113115162	XM_026282508.1	chr15	14251798	14330278	-	113058369	XM_026226205.1	chr40	11407568	11456414	-	ENSDARG00000033845
csnk1g2b	1.62329	113107238	XM_026269595.1	chr8	11278405	11307243	+	113069922	XM_026243043.1	chr33	10224892	10258733	+	ENSDARG00000034056
ogdha	4.0261	113107331	XM_026269754.1	chr8	24434948	24467194	+	113070689	XM_026244080.1	chr33	23862324	23882836	+	ENSDARG00000034270
unc119a	4.11951	113092546	XM_026258153.1	chr15	19447283	19454747	+	113058522	XM_026226483.1	chr40	16300955	16308056	+	ENSDARG00000034453
atp6v1aa	4.56139	113048919	XM_026210888.1	chr5	6846527	6854644	+	113091281	XM_026256692.1	chr30	10948337	10956246	+	ENSDARG00000034534
tmem165	2.4684	113120991	XM_026291171.1	chr20	14893476	14899756	-	113063323	XM_026233633.1	chr45	12984623	12992746	-	ENSDARG00000034600
pdcd10a	3.09726	113118132	XM_026287059.1	chr18	512669	521032	-	113079603	XM_026251847.1	chr43	3093723	3103048	-	ENSDARG00000035054
capns1a	2.56649	113049564	XM_026212000.1	chr5	13424056	13431435	+	113076455	XM_026249133.1	chr30	18241123	18247686	+	ENSDARG00000035329
evla	4.35758	113117473	XM_026286170.1	chr17	17266371	17291534	-	113060593	XM_026229638.1	chr42	14953201	14976037	-	ENSDARG00000035650
arntl1b	1.52322	113106474	XM_026268419.1	chr7	39157802	39181381	+	113051765	XM_026215816.1	chr32	41743924	41769486	+	ENSDARG00000035732
nt5c1aa	2.04887	113119483	XM_026289014.1	chr19	19407297	19412187	+	113091854	XM_026257519.1	chr44	17456535	17471627	+	ENSDARG00000035883
smad3a	3.45474	113106009	XM_026267503.1	chr7	17684898	17712880	-	113052344	XM_026216800.1	chr32	18964511	18995373	-	ENSDARG00000036096
txnl4a	2.00028	113120096	XM_026289975.1	chr19	10809991	10813371	-	113062241	XM_026231954.1	chr44	9116249	9118116	-	ENSDARG00000036190
ndufv1	1.89511	113120013	XM_026289817.1	chr19	9006066	9011972	+	113062366	XM_026232180.1	chr44	7241820	7248184	+	ENSDARG00000036438
hmgn3	1.15398	113041443	XM_026199963.1	chr23	17853909	17860365	-	113065592	XM_026236964.1	chr48	18861712	18868761	-	ENSDARG00000036754
mgll	3.81258	113107985	XM_026270832.1	chr8	15189828	15208731	+	113093970	XM_026259592.1	chr33	13012280	13027543	+	ENSDARG00000036820
ankrd52a	3.56489	113041403	XM_026199893.1	chr23	18301768	18323877	-	113065850	XM_026237399.1	chr48	19305931	19319921	-	ENSDARG00000036826
banf1	1.71954	113038518	XM_026196019.1	chr21	15233517	15235569	-	113064359	XM_026235124.1	chr46	13648837	13650546	-	ENSDARG00000037009
kif1b	2.3246	113041477	XM_026200028.1	chr23	16905009	16969575	-	113065442	XM_026236677.1	chr48	17767077	17804422	-	ENSDARG00000037020
ube2d1b	2.28171	113111944	XM_026277213.1	chr12	5512275	5518634	-	113056362	XM_026223108.1	chr37	4581920	4588904	-	ENSDARG00000038576
plk3	4.27335	113045432	XM_026205823.1	chr2	22548405	22555480	+	113119136	XM_026288369.1	chr27	23367733	23374181	+	ENSDARG00000038754
arpp19b	2.5095	113043741	XM_026203310.1	chr25	7082222	7083892	-	113066520	XM_026238396.1	chr50	5400719	5402965	+	ENSDARG00000039880
tmem147	1.69799	113115750	XM_026283329.1	chr16	29487641	29491739	-	113059249	XM_026227605.1	chr41	26758295	26763946	-	ENSDARG00000039913
slc25a33	2.94092	113041465	XM_026200004.1	chr23	17126060	17133485	-	113065473	XM_026236723.1	chr48	17944519	17957587	-	ENSDARG00000039931
ppt1	1.89785	113119295	XM_026288632.1	chr19	13768839	13772472	+	113062121	XM_026231731.1	chr44	12267919	12271364	+	ENSDARG00000039980
ift20	5.80292	113115055	XM_026282305.1	chr15	16626661	16628981	+	113058461	XM_026226386.1	chr40	14057789	14059704	+	ENSDARG00000040556
hnrnph1	6.76467	113113722	XM_026280153.1	chr14	13206419	13216649	-	113058010	XM_026225682.1	chr39	13450009	13452264	-	ENSDARG00000040881
drap1	4.62708	113105395	XM_026266432.1	chr7	1283494	1287744	-	113093138	XM_026258985.1	chr32	1891949	1894131	-	ENSDARG00000041203
sf3a1	7.24146	113107385	XM_026269863.1	chr8	22894510	22900208	+	113070673	XM_026244062.1	chr33	22141637	22142235	-	ENSDARG00000041887
dnajc5ga	3.39992	113120428	XM_026290225.1	chr20	23265918	23276832	-	113051033	XM_026214635.1	chr45	22641925	22652897	-	ENSDARG00000041896
hsbp1b	2.82304	113118245	XM_026287286.1	chr18	6947939	6950100	-	113093294	XM_026259093.1	chr43	6818750	6820035	-	ENSDARG00000041921
zgc:77784	4.16058	113115158	XM_026282501.1	chr15	14404443	14461537	+	113058375	XM_026226214.1	chr40	11530265	11584695	+	ENSDARG00000042646
parp6a	4.30033	113118072	XM_026286951.1	chr18	4766091	4786727	+	113061388	XM_026230444.1	chr43	541708	565211	+	ENSDARG00000042703
nfic	2.89491	113107237	XM_026269589.1	chr8	11342494	11433826	+	113069923	XM_026243046.1	chr33	10366806	10387628	+	ENSDARG00000043210
ank2b	5.53908	113106323	XM_026268096.1	chr7	34562150	34668909	+	113098911	XM_026263968.1	chr32	36131646	36183081	+	ENSDARG00000043313
pqlc2	3.03378	113106987	XM_026269096.1	chr8	6489422	6496382	-	113074133	XM_026246866.1	chr33	5718184	5724258	-	ENSDARG00000043624
fgf11b	3.73559	113109747	XM_026273490.1	chr10	12242792	12284284	-	113054200	XM_026219565.1	chr35	10856931	10890198	-	ENSDARG00000043907
rps6ka4	3.69526	113098406	XM_026263459.1	chr5	30852856	30935100	-	113085940	XM_026255300.1	chr30	37791128	37805400	-	ENSDARG00000044436
ola1	2.21422	113092712	XM_026258409.1	chr6	8755957	8761001	-	113050841	XM_026214207.1	chr31	7546687	7551570	-	ENSDARG00000044565
atp5c1	2.24409	113061487	XM_026230636.1	chr4	16634413	16638891	-	113048234	XM_026209913.1	chr29	23366524	23371285	-	ENSDARG00000045514
atp6v1f	3.14053	113062525	XM_026232439.1	chr4	13068424	13069885	-	113048109	XM_026209651.1	chr29	13157048	13157993	-	ENSDARG00000045543
pphln1	3.14844	113063876	XM_026234281.1	chr4	8844569	8865994	+	113047989	XM_026209469.1	chr29	9197681	9214499	+	ENSDARG00000045692
ankrd12	2.06126	113045282	XM_026205548.1	chr2	31142612	31188630	-	113112570	XM_026278267.1	chr27	33158455	33199406	-	ENSDARG00000052419
thrab	2.13018	113111867	XM_026277030.1	chr12	13569949	13702231	-	113056082	XM_026222567.1	chr37	13619455	13741612	-	ENSDARG00000052654
csnk1a1	1.01675	113114136	XM_026280908.1	chr14	19612948	19634042	+	113078526	XM_026250824.1	chr39	20468626	20492003	+	ENSDARG00000052674
pkib	1.4037	113120701	XM_026290667.1	chr20	24128918	24153033	-	113051013	XM_026214588.1	chr45	23391009	23415591	-	ENSDARG00000053110
adam10a	4.3078	113105935	XM_026267323.1	chr7	15529649	15541184	-	113051912	XM_026216085.1	chr32	16347422	16423855	-	ENSDARG00000053468
aqp9b	3.12191	113105937	XM_026267326.1	chr7	15507378	15517859	+	113052513	XM_026216924.1	chr32	16322542	16335095	+	ENSDARG00000053480
EML5	3.06128	113117114	XM_026285533.1	chr17	23781522	23835153	+	113060544	XM_026229540.1	chr42	20415325	20497016	+	ENSDARG00000053517
apbb3	2.1317	113038398	XM_026195766.1	chr21	18038862	18058162	+	113063986	XM_026234458.1	chr46	16957201	16997913	+	ENSDARG00000053771
elmsan1b	6.13375	113117306	XM_026285902.1	chr17	20497868	20522671	+	113060487	XM_026229426.1	chr42	17900607	17910673	+	ENSDARG00000053864
ppp1r2	3.72754	113039774	XM_026197862.1	chr22	45313810	45327791	-	113065185	XM_026236433.1	chr47	18758136	18767491	-	ENSDARG00000054007
fam46ab	4.14737	113041296	XM_026199754.1	chr23	21904354	21909047	-	113080402	XM_026252573.1	chr48	23003731	23009054	-	ENSDARG00000054641
ldlrad4b	4.16827	113116087	XM_026283980.1	chr16	22453523	22507652	-	113059174	XM_026227464.1	chr41	19887000	19931888	-	ENSDARG00000054941
prdx5	4.39099	113038524	XM_026196029.1	chr21	15204790	15207511	+	113064355	XM_026235119.1	chr46	13620852	13624167	+	ENSDARG00000055064
b3gat1b	6.15578	113110024	XM_026274001.1	chr10	20381601	20391485	+	113054517	XM_026220125.1	chr35	19319637	19325328	+	ENSDARG00000055279
prss23	7.14342	113114220	XM_026281059.1	chr14	23867452	23873686	+	113057943	XM_026225566.1	chr39	25240425	25245330	+	ENSDARG00000055786
zswim5	2.17212	113045563	XM_026205993.1	chr2	17910456	17951746	+	113117511	XM_026286233.1	chr27	19317178	19358256	+	ENSDARG00000055900
asph	2.50978	113045953	XM_026206739.1	chr2	17520774	17534821	+	113117451	XM_026286137.1	chr27	18809141	18825712	+	ENSDARG00000055945
tnika	4.72773	113045924	XM_026206688.1	chr2	17046871	17133456	+	113117269	XM_026285838.1	chr27	18402126	18467727	+	ENSDARG00000056218
mpp6a	2.82889	113116254	XM_026284303.1	chr16	13620413	13634013	+	113060161	XM_026229036.1	chr41	10592552	10606425	+	ENSDARG00000056892
cdc14ab	2.73768	113040126	XM_026198397.1	chr22	27261158	27304181	-	113064541	XM_026235398.1	chr47	8009544	8032863	-	ENSDARG00000057016
slc30a9	4.00925	113114092	XM_026280831.1	chr14	17166904	17183326	-	113091108	XM_026256544.1	chr39	17719485	17727480	-	ENSDARG00000057272
phb	1.66724	113046891	XM_026207987.1	chr3	28552031	28556203	-	113043838	XM_026203435.1	chr28	27167276	27171573	-	ENSDARG00000057414
smc1al	1.94565	113068692	XM_026241525.1	chr23	1841951	1873221	-	113108120	XM_026270948.1	chr48	4026522	4064546	+	ENSDARG00000058203
vax2	7.33889	113105880	XM_026267248.1	chr7	4651702	4670966	-	113097385	XM_026262626.1	chr32	5633872	5637658	-	ENSDARG00000058702
apc	2.54299	113110076	XM_026274079.1	chr10	25920122	25956150	-	113054750	XM_026220525.1	chr35	24321710	24359852	+	ENSDARG00000058868
fsd1l	5.16716	113094259	XM_026259950.1	chr5	33297166	33333969	+	113084997	XM_026255057.1	chr30	38978994	39011747	+	ENSDARG00000059432
n4bp3	6.11472	113114006	XM_026280681.1	chr14	15434324	15456908	+	113057601	XM_026225020.1	chr39	15280839	15311728	-	ENSDARG00000060007
nsd1b	5.29669	113038348	XM_026195674.1	chr21	22817383	22848444	+	113070107	XM_026243296.1	chr46	18810537	18840236	+	ENSDARG00000060705
ddx6	4.61431	113118691	XM_026288061.1	chr18	25140027	25157004	-	113061772	XM_026231204.1	chr43	22611977	22623083	+	ENSDARG00000061338
trip12	1.10453	113118600	XM_026287897.1	chr18	23118183	23169278	+	113061709	XM_026231068.1	chr43	24440063	24491965	-	ENSDARG00000061397
phf14	5.89545	113119394	XM_026288847.1	chr19	16488047	16576380	-	113091751	XM_026257380.1	chr44	14673308	14692357	-	ENSDARG00000061458
tmtops2a	5.3182	113096952	XM_026262171.1	chr6	12611209	12662977	-	113050754	XM_026214032.1	chr31	10051705	10073527	+	ENSDARG00000061515
sipa1l2	2.4368	113111042	XM_026275417.1	chr11	13716313	13784942	-	113055381	XM_026221655.1	chr36	18496746	18561497	+	ENSDARG00000061640
atxn1a	3.37814	113119474	XM_026289001.1	chr19	19543809	19629498	-	113091827	XM_026257466.1	chr44	17598918	17681115	-	ENSDARG00000061687
arvcfb	1.59474	113049410	XM_026211733.1	chr5	7890359	8063839	-	113091348	XM_026256803.1	chr30	12269287	12471898	-	ENSDARG00000061688
tpd52	5.93492	113120185	XM_026290127.1	chr19	19803498	19809296	-	113091845	XM_026257504.1	chr44	17861442	17872083	-	ENSDARG00000061713
hnrnpm	1.59812	113039620	XM_026197573.1	chr22	28106765	28114271	+	113064879	XM_026235865.1	chr47	8764314	8773616	+	ENSDARG00000061735
jam3b	5.52835	113038580	XM_026196100.1	chr21	14378667	14409510	+	113079216	XM_026251435.1	chr46	12862786	12893133	+	ENSDARG00000061794
golgb1	1.28372	113061749	XM_026231155.1	chr4	14685747	14713666	-	113048204	XM_026209838.1	chr29	14981260	14999636	-	ENSDARG00000061951
ranbp10	2.97645	113118422	XM_026287567.1	chr18	10919749	10951343	+	113061584	XM_026230807.1	chr43	10452081	10477731	+	ENSDARG00000062138
slc6a15	2.76922	113118289	XM_026287350.1	chr18	7870999	7888587	-	113061516	XM_026230679.1	chr43	7763623	7776801	-	ENSDARG00000062821
dock3	3.46164	113039825	XM_026197927.1	chr22	38065894	38139239	-	113065108	XM_026236291.1	chr47	16606160	16760344	+	ENSDARG00000063180
hecw2b	2.49159	113044648	XM_026204805.1	chr1	5337722	5390092	+	113102290	XM_026265789.1	chr26	13385451	13433554	+	ENSDARG00000063253
lrrc73	4.46149	113057254	XM_026224504.1	chr13	7875951	7882659	-	113113199	XM_026279370.1	chr38	9091519	9103269	-	ENSDARG00000063411
uqcc1	6.77443	113103546	XM_026265988.1	chr6	29479920	29498637	+	113051163	XM_026214755.1	chr31	32240611	32274466	-	ENSDARG00000068176
eif3k	4.99779	113114675	XM_026281588.1	chr15	29419104	29424763	-	113058844	XM_026227096.1	chr40	24902293	24904715	-	ENSDARG00000068289
rnf44	5.09489	113113858	XM_026280376.1	chr14	14809826	14822367	-	113057619	XM_026225049.1	chr39	15848819	15858158	+	ENSDARG00000068582
cuedc1a	1.84621	113109994	XM_026273956.1	chr10	19594960	19602514	+	113054485	XM_026220068.1	chr35	18455229	18468889	+	ENSDARG00000068716
hspa8	1.8014	113109905	XM_026273790.1	chr10	16615583	16619930	+	113074643	XM_026247470.1	chr35	15188679	15192969	+	ENSDARG00000068992
prdx4	4.46283	113068032	XM_026240597.1	chr5	40401348	40404970	+	113069982	XM_026243130.1	chr30	2157327	2158779	-	ENSDARG00000069013
atp6v0d1	3.47673	113106035	XM_026267561.1	chr7	18265749	18273713	+	113051481	XM_026215256.1	chr32	19552183	19557306	+	ENSDARG00000069090
sssca1	4.54393	113109825	XM_026273599.1	chr10	14809467	14811650	+	113054327	XM_026219796.1	chr35	13722617	13724405	+	ENSDARG00000069109
tmem230b	5.75467	113106927	XM_026268971.1	chr8	2260292	2263269	+	113052752	XM_026217180.1	chr33	2211811	2214567	+	ENSDARG00000069674
vimp	2.45832	113105747	XM_026267014.1	chr7	10376193	10379782	-	113051928	XM_026216117.1	chr32	5796896	5800706	+	ENSDARG00000070097
suz12a	3.14499	113047331	XM_026208681.1	chr3	19857353	19868674	+	113047251	XM_026208603.1	chr28	19960191	19969161	+	ENSDARG00000070256
crlf3	5.42462	113047332	XM_026208683.1	chr3	19868871	19885740	-	113047352	XM_026208717.1	chr28	19969654	19982563	-	ENSDARG00000070261
rhol	2.8895	113110991	XM_026275348.1	chr11	19570892	19572390	+	113055262	XM_026221418.1	chr36	12459850	12461721	-	ENSDARG00000070666
bpgm	4.21529	113043324	XM_026202609.1	chr25	15262822	15265971	+	113066900	XM_026239016.1	chr50	10474473	10476866	+	ENSDARG00000070826
lin52	1.34485	113117380	XM_026286010.1	chr17	17654821	17667024	-	113060615	XM_026229682.1	chr42	15335103	15347161	-	ENSDARG00000070833
camk2g1	7.12776	113112165	XM_026277614.1	chr12	23068259	23106352	-	113068998	XM_026241971.1	chr37	20934107	20934913	-	ENSDARG00000071395
nat9	5.27209	113111606	XM_026276539.1	chr12	20914113	20917773	+	113069511	XM_026242638.1	chr37	19348883	19350677	-	ENSDARG00000071425
adarb2	4.77689	113042200	XM_026200840.1	chr24	3041787	3200235	+	113077248	XM_026249697.1	chr49	6207471	6344170	-	ENSDARG00000071823
si:dkeyp-72g9.4	5.55716	113038093	XM_026195296.1	chr21	17666619	17671527	-	113064001	XM_026234482.1	chr46	16542673	16547725	-	ENSDARG00000073704
usp7	2.18397	113046979	XM_026208163.1	chr3	26389286	26412841	-	113043097	XM_026202277.1	chr28	25173371	25189376	-	ENSDARG00000073710
ip6k1	4.73528	113039647	XM_026197617.1	chr22	42568859	42608979	-	113065226	XM_026236494.1	chr47	21796050	21796904	+	ENSDARG00000073744
limch1a	3.97992	113044195	XM_026203919.1	chr1	12507293	12558913	+	113107329	XM_026269756.1	chr26	1006110	1009858	+	ENSDARG00000074275
cntnap1	5.71416	113097164	XM_026262370.1	chr3	19257909	19279471	+	113046852	XM_026207914.1	chr28	19072044	19089789	+	ENSDARG00000074524
ndufs7	4.37923	113110738	XM_026274891.1	chr11	23636637	23640617	-	113055139	XM_026221152.1	chr36	7995952	8002321	-	ENSDARG00000074552
si:ch211-269i23.2	6.53864	113044403	XM_026204368.1	chr1	20395710	20420292	-	113106336	XM_026268164.1	chr26	24796101	24815654	-	ENSDARG00000074575
lzts2a	2.84277	113057147	XM_026224267.1	chr13	11308687	11330962	-	113112924	XM_026278859.1	chr38	12734893	12757338	-	ENSDARG00000074597
myo18aa	3.22019	113109991	XM_026273934.1	chr10	19531265	19569967	-	113054383	XM_026219905.1	chr35	18392709	18432017	-	ENSDARG00000075752
plxnb1a	2.59014	113041114	XM_026199448.1	chr23	9091171	9122390	+	113092493	XM_026258107.1	chr48	9678838	9706835	+	ENSDARG00000075821
prr5a	4.23867	113043353	XM_026202681.1	chr25	10303485	10313763	+	113066919	XM_026239050.1	chr50	10792310	10803595	-	ENSDARG00000075977
diaph2	6.72453	113114122	XM_026280880.1	chr14	18006707	18383668	+	113075386	XM_026248086.1	chr39	19980129	19980718	-	ENSDARG00000076060
btbd6a	4.12709	113056733	XM_026223557.1	chr13	20951593	20954855	-	113112604	XM_026278315.1	chr38	22656711	22659929	-	ENSDARG00000076440
vwc2	2.56855	113057184	XM_026224353.1	chr13	10181228	10206347	-	113112956	XM_026278944.1	chr38	11299455	11323415	-	ENSDARG00000076495
aldh1a3	5.23565	113105750	XM_026267019.1	chr7	10195642	10219384	+	113052432	XM_026216873.1	chr32	5957191	5960542	-	ENSDARG00000076933
gdpd5b	6.61156	113114840	XM_026281907.1	chr15	20313929	20352335	+	113058561	XM_026226563.1	chr40	16908840	16909175	+	ENSDARG00000076962
rnf165a	4.66136	113038927	XM_026196743.1	chr21	4080375	4097692	-	113097273	XM_026262504.1	chr46	1957305	1970885	-	ENSDARG00000077906
zgc:101577	4.50338	113104262	XM_026266070.1	chr6	28758714	28769875	+	113078267	XM_026250595.1	chr31	33376050	33381684	-	ENSDARG00000078075
si:ch211-150i13.1	3.01255	113057314	XM_026224641.1	chr13	11604955	11635182	+	113112769	XM_026278613.1	chr38	16614080	16648025	-	ENSDARG00000078102
tmem234	6.26064	113056727	XM_026223548.1	chr13	20899706	20901745	-	113112602	XM_026278312.1	chr38	22630215	22632211	-	ENSDARG00000078333
ccdc88aa	4.18414	113090387	XM_026256244.1	chr6	6658719	6679855	-	113050946	XM_026214432.1	chr31	5128026	5146664	-	ENSDARG00000078440
slc22a23	2.58636	113046130	XM_026207018.1	chr2	2225599	2262233	-	113039852	XM_026197973.1	chr27	288004	331152	-	ENSDARG00000078856
rxrba	1.91187	113119909	XM_026289626.1	chr19	4704895	4723586	+	113062608	XM_026232574.1	chr44	3319247	3340975	+	ENSDARG00000078954
fam118b	6.73008	113118669	XM_026288021.1	chr18	25678281	25692089	+	113061238	XM_026230275.1	chr43	25759504	25766565	+	ENSDARG00000078983
tor3a	2.57111	113107072	XM_026269243.1	chr8	9211460	9218353	-	113069842	XM_026242893.1	chr33	8244624	8248910	-	ENSDARG00000079308
gal3st4	3.18784	113105780	XM_026267060.1	chr7	12632473	12639168	-	113052055	XM_026216333.1	chr32	14244729	14252893	-	ENSDARG00000079712
pea15	1.89212	113106570	XM_026268644.1	chr7	45930200	45955458	+	113051756	XM_026215805.1	chr32	48938463	48959734	-	ENSDARG00000079771
mrps36	1.96965	113107090	XM_026269285.1	chr8	9459907	9462440	-	113069859	XM_026242933.1	chr33	8495184	8497765	-	ENSDARG00000079823
cbx7b	2.4997	113111712	XM_026276734.1	chr12	12641316	12645077	-	113056054	XM_026222523.1	chr37	12571575	12576822	-	ENSDARG00000087181
atox1	2.06239	113114265	XM_026281138.1	chr14	26449140	26450752	+	113058145	XM_026225825.1	chr39	27584537	27586477	+	ENSDARG00000087693
rab11fip4a	4.41851	113098963	XM_026264007.1	chr3	19775296	19815876	+	113053820	XM_026219060.1	chr28	19891276	19931605	+	ENSDARG00000090170
lrrc75bb	1.59646	113110266	XM_026274357.1	chr10	21200176	21226833	+	113054554	XM_026220178.1	chr35	20977493	21001895	+	ENSDARG00000091128
lsm8	2.03607	113059156	XM_026227444.1	chr4	5672003	5673230	+	113048302	XM_026210030.1	chr29	5242322	5243553	+	ENSDARG00000091656
slc25a5	4.11852	113113951	XM_026280551.1	chr14	22824970	22827460	+	113057772	XM_026225283.1	chr39	24182704	24185137	+	ENSDARG00000092553
edil3a	3.39541	113049231	XM_026211392.1	chr5	18754568	18953719	-	113091259	XM_026256667.1	chr30	22944617	23083167	-	ENSDARG00000093413
si:dkey-92j12.5	3.18615	113044265	XM_026204084.1	chr1	14819955	14874352	+	113107631	XM_026270277.1	chr26	2630257	2665438	+	ENSDARG00000094677
mical3b	3.44442	113059278	XM_026227659.1	chr4	5774153	5797075	-	113048312	XM_026210050.1	chr29	5363239	5384415	-	ENSDARG00000094732
abcc3	2.90791	113112031	XM_026277388.1	chr12	2216684	2274771	+	113068184	XM_026240839.1	chr37	321951	357397	+	ENSDARG00000096662
si:ch73-281n10.2	1.06553	113115337	XM_026282853.1	chr15	7098648	7101735	+	113098369	XM_026263407.1	chr40	4760957	4764084	-	ENSDARG00000097102
tefb	4.53178	113067790	XM_026240255.1	chr3	6371268	6376863	-	113048662	XM_026210521.1	chr28	4732170	4736328	-	ENSDARG00000098103
rbm5	1.84382	113103863	XM_026266014.1	chr6	29200766	29215505	+	113050215	XM_026212986.1	chr31	33013465	33027697	-	ENSDARG00000098280
supt4h1	7.23403	113067932	XM_026240414.1	chr5	39919257	39920758	+	113068882	XM_026241773.1	chr30	2134996	2136587	-	ENSDARG00000099366
si:ch73-233f7.7	5.12002	113113638	XM_026279999.1	chr14	9273227	9280668	+	113067270	XM_026239620.1	chr39	197562	200234	+	ENSDARG00000099487
igf2bp2b	5.35004	113044392	XM_026204347.1	chr1	20147395	20184241	-	113106270	XM_026268005.1	chr26	24533425	24569995	-	ENSDARG00000099758
nup153	5.10955	113119268	XM_026288583.1	chr19	12825651	12842650	+	113070367	XM_026243646.1	chr44	11148083	11161573	+	ENSDARG00000099972
apbb2b	4.01565	113044218	XM_026203987.1	chr1	12909473	12957720	+	113106802	XM_026268827.1	chr26	679577	721088	+	ENSDARG00000099995
tlk1b	4.3875	113090828	XM_026256441.1	chr6	5175650	5195867	-	113050964	XM_026214471.1	chr31	1515730	1528821	-	ENSDARG00000100715
cited4b	1.8274	113116001	XM_026283803.1	chr16	25352552	25354921	+	113059318	XM_026227729.1	chr41	22686152	22688573	+	ENSDARG00000101009
ptdss2	5.98808	113043717	XM_026203273.1	chr25	6957789	6968846	+	113066696	XM_026238666.1	chr50	5607460	5617571	-	ENSDARG00000101018
ldha	2.99258	113043598	XM_026203089.1	chr25	22910344	22918444	+	113067301	XM_026239700.1	chr50	16227031	16234330	+	ENSDARG00000101251
znf644a	1.93081	113045832	XM_026206525.1	chr2	14706974	14727200	+	113116953	XM_026285269.1	chr27	16079986	16093186	+	ENSDARG00000101361
lima1a	3.56638	113041589	XM_026200203.1	chr23	20456171	20473150	+	113065678	XM_026237129.1	chr48	21489341	21505467	+	ENSDARG00000101441
cetn2	4.12642	113113574	XM_026279842.1	chr14	4130397	4132566	+	113114440	XM_026281373.1	chr39	4225186	4227405	+	ENSDARG00000101510
fnip1	4.08711	113038264	XM_026195560.1	chr21	27253797	27280149	+	113063842	XM_026234221.1	chr46	22761003	22786299	+	ENSDARG00000102171
zgc:153431	2.94861	113110712	XM_026274864.1	chr11	24591503	24619040	-	113055395	XM_026221680.1	chr36	24336848	24350422	-	ENSDARG00000103608
hivep1	2.45589	113119940	XM_026289691.1	chr19	7807357	7861660	+	113061927	XM_026231440.1	chr44	5746809	5749405	+	ENSDARG00000103658
arnt2	4.3317	113105676	XM_026266905.1	chr7	9772610	9846003	-	113052008	XM_026216247.1	chr32	6233910	6302818	+	ENSDARG00000103697
mapkbp1	3.15424	113117660	XM_026286494.1	chr17	4820952	4863405	+	113060675	XM_026229792.1	chr42	4459143	4498506	+	ENSDARG00000103746
prkar1b	5.07494	113067649	XM_026240027.1	chr3	11841704	11895634	+	113050985	XM_026214527.1	chr28	10883933	10905165	+	ENSDARG00000103800
si:ch73-389b16.2	2.09572	113098420	XM_026263487.1	chr6	15752522	15784933	-	113050661	XM_026213869.1	chr31	16779632	16788334	-	ENSDARG00000103802
trir	2.23952	113067846	XM_026240334.1	chr3	7379006	7381032	-	113055607	XM_026222033.1	chr28	5557298	5560114	-	ENSDARG00000104178
slc1a8a	5.85021	113110965	XM_026275298.1	chr11	21822047	21832485	+	113055059	XM_026221007.1	chr36	9652208	9661697	-	ENSDARG00000104204
nrg1	3.83782	113109514	XM_026273079.1	chr10	1515936	1618630	+	113053972	XM_026219137.1	chr35	970258	1116784	+	ENSDARG00000104314
cap2	4.68316	113119263	XM_026288573.1	chr19	12767409	12791960	-	113062289	XM_026232036.1	chr44	11088052	11109399	-	ENSDARG00000104478
hcn1	3.09089	113038875	XM_026196635.1	chr21	6943765	7041952	-	113063946	XM_026234417.1	chr46	4280218	4367284	-	ENSDARG00000104480
tmem63ba	2.40412	113056682	XM_026223482.1	chr13	30667879	30691675	+	113112287	XM_026277716.1	chr38	29306175	29315837	+	ENSDARG00000104559
abcc1	6.30085	113097174	XM_026262382.1	chr3	19346157	19367677	-	113042623	XM_026201607.1	chr28	19464525	19483700	-	ENSDARG00000104719
nudc	2.06413	113119158	XM_026288403.1	chr19	27035214	27041081	+	113068313	XM_026241014.1	chr44	25219699	25225374	+	ENSDARG00000104837
snrpf	1.33473	113105583	XM_026266731.1	chr7	6391046	6392643	-	113052259	XM_026216674.1	chr32	10217112	10221795	+	ENSDARG00000105037
GRXCR1	6.27997	113114089	XM_026280828.1	chr14	17160226	17164570	+	113091121	XM_026256555.1	chr39	17710210	17714507	+	ENSDARG00000105434
slc43a2b	5.18176	113109872	XM_026273681.1	chr10	13610426	13620698	-	113092431	XM_026258020.1	chr35	12269968	12277939	-	ENSDARG00000061120
ppp2r2bb	3.73512	113038183	XM_026195431.1	chr21	24503193	24518584	-	113063887	XM_026234294.1	chr46	20409183	20474253	-	ENSDARG00000099221
snw1	2.00204	113121263	XM_026291584.1	chr20	5625551	5631732	+	113063412	XM_026233776.1	chr45	4594147	4601176	+	ENSDARG00000091563
plxnb2b	4.71028	113043179	XM_026202399.1	chr25	6171147	6328893	+	113066668	XM_026238613.1	chr50	2482942	2554077	+	ENSDARG00000036985
zdhhc18a	2.09826	113116133	XM_026284054.1	chr16	24949788	24962345	-	113059188	XM_026227490.1	chr41	22044223	22054458	+	ENSDARG00000069807
crot	2.77768	113116610	XM_026284846.1	chr16	21483485	21493613	+	113059127	XM_026227398.1	chr41	18720587	18728704	+	ENSDARG00000040352
arg1	3.90917	113111891	XM_026277075.1	chr12	7111011	7117941	-	113056295	XM_026222939.1	chr37	6037616	6046383	-	ENSDARG00000057429
gpn3	2.85222	113038702	XM_026196313.1	chr21	10020435	10023868	+	113064331	XM_026235066.1	chr46	8582303	8585173	+	ENSDARG00000069525
pag1	2.0776	113119469	XM_026288996.1	chr19	19696419	19752163	+	113091863	XM_026257527.1	chr44	17747472	17788536	+	ENSDARG00000055875
dnajb2	2.87969	113108884	XM_026272291.1	chr9	10999864	11009159	-	113053567	XM_026218690.1	chr34	10852651	10857862	-	ENSDARG00000058644
cnksr2b	2.19137	113038571	XM_026196082.1	chr21	14614599	14651394	-	113063972	XM_026234441.1	chr46	13027656	13061113	-	ENSDARG00000073707
emc9	1.71448	113112120	XM_026277565.1	chr12	8655756	8660388	-	113072466	XM_026245447.1	chr37	7996734	8005262	-	ENSDARG00000034633
nipsnap3a	2.77695	113078448	XM_026250762.1	chr14	13410625	13417926	+	113057664	XM_026225111.1	chr39	13696456	13700018	+	ENSDARG00000020387
mta2	1.28098	113105508	XM_026266587.1	chr7	6968344	6986955	-	113049054	XM_026211087.1	chr32	9464725	9484324	+	ENSDARG00000013031
dnajb4	3.52786	113045989	XM_026206808.1	chr2	7543542	7547186	-	113114562	XM_026281454.1	chr27	7646476	7649941	+	ENSDARG00000038978
txndc12	4.54492	113045995	XM_026206812.1	chr2	7511070	7528133	+	113114536	XM_026281446.1	chr27	7665910	7670233	-	ENSDARG00000038980
crtc3	1.3298	113106268	XM_026267999.1	chr7	27865742	27900652	-	113051357	XM_026215021.1	chr32	29376224	29414750	-	ENSDARG00000052114
ctnnb1	3.92152	113116191	XM_026284173.1	chr16	12347787	12363268	-	113060091	XM_026228910.1	chr41	9477166	9484208	-	ENSDARG00000014571
ptena	3.02933	113117513	XM_026286231.1	chr17	11714178	11724950	-	113082381	XM_026254041.1	chr42	10490327	10494623	-	ENSDARG00000071018
hnrnpc	3.68618	113044996	XM_026205069.1	chr2	24118165	24121162	+	113119770	XM_026289427.1	chr27	24600220	24604152	+	ENSDARG00000053810
ehd1a	4.02975	113114079	XM_026280806.1	chr14	16937352	16945012	+	113091137	XM_026256585.1	chr39	17501144	17514210	+	ENSDARG00000098853
serpini1	4.12247	113118131	XM_026287058.1	chr18	521365	539035	+	113079584	XM_026251826.1	chr43	3103408	3117272	+	ENSDARG00000034168
ext1a	2.64766	113115689	XM_026283237.1	chr16	30968328	31018208	+	113073234	XM_026246114.1	chr41	28053544	28096075	+	ENSDARG00000103155
ampd2b	5.34568	113107708	XM_026270385.1	chr8	14609526	14626215	+	113093939	XM_026259546.1	chr33	12517530	12527879	+	ENSDARG00000029952
kmt2cb	1.32887	113046088	XM_026206940.1	chr2	3731613	3842541	+	113038829	XM_026196532.1	chr27	3833006	3939925	+	ENSDARG00000075560
tpma	5.61161	113049517	XM_026211931.1	chr7	14929048	14934924	+	113052292	XM_026216721.1	chr32	16102935	16108228	+	ENSDARG00000033683
trim3b	1.47463	113109844	XM_026273638.1	chr10	14438982	14454651	-	113054294	XM_026219739.1	chr35	12989316	13001541	+	ENSDARG00000005397
lft1	5.00697	113081069	XM_026253111.1	chr20	21397344	21401189	-	113062731	XM_026232693.1	chr45	20640630	20642795	-	ENSDARG00000019920
GNB4	4.96845	113045753	XM_026206388.1	chr2	8723818	8739175	+	113115022	XM_026282222.1	chr27	9005944	9019667	+	ENSDARG00000019278
aig1	4.35175	113120732	XM_026290743.1	chr20	22796894	22833539	+	113051053	XM_026214668.1	chr45	22193307	22227741	+	ENSDARG00000007171
bcl2l1	1.2953	113069124	XM_026242117.1	chr23	11459506	11479432	-	113094756	XM_026260411.1	chr48	12372700	12395435	-	ENSDARG00000008434
plcd4b	4.00527	113108390	XM_026271493.1	chr9	23658806	23670355	+	113053047	XM_026217670.1	chr34	23761916	23769079	+	ENSDARG00000040684
coq9	1.76069	113043730	XM_026203293.1	chr25	12369217	12375291	-	113066815	XM_026238860.1	chr50	7746941	7750124	-	ENSDARG00000023583
papola	3.60913	113121249	XM_026291558.1	chr20	5972664	5988367	+	113063422	XM_026233801.1	chr45	4833115	4854629	+	ENSDARG00000009585
fam50a	1.65603	113041535	XM_026200129.1	chr23	19202224	19208362	+	113065557	XM_026236894.1	chr48	20370600	20377082	-	ENSDARG00000024895
znf395a	3.737	113099650	XM_026264537.1	chr17	7159258	7167499	+	113060667	XM_026229778.1	chr42	6564192	6571272	+	ENSDARG00000060113
taok1b	1.46689	113038387	XM_026195752.1	chr21	18299971	18331411	+	113063983	XM_026234454.1	chr46	17133257	17168204	+	ENSDARG00000098304
lactbl1b	4.70452	113111098	XM_026275557.1	chr11	15289003	15304771	+	113095959	XM_026261327.1	chr36	17067867	17075212	-	ENSDARG00000070467
rab35b	5.63674	113106946	XM_026269012.1	chr8	1720176	1728983	+	113052784	XM_026217233.1	chr33	3150379	3157574	-	ENSDARG00000058425
copz2	1.66157	113046733	XM_026207661.1	chr3	30315956	30324777	-	113044611	XM_026204739.1	chr28	30124594	30137596	+	ENSDARG00000006786
sorbs2b	2.33769	113114198	XM_026281011.1	chr14	24448140	24478015	+	113057795	XM_026225312.1	chr39	25610664	25657983	+	ENSDARG00000061603
efr3ba	2.01957	113117253	XM_026285796.1	chr17	18512654	18531885	-	113060633	XM_026229714.1	chr42	16107534	16127389	-	ENSDARG00000033516
ephb6	3.40412	113116376	XM_026284499.1	chr16	16978470	17007385	+	113059953	XM_026228671.1	chr41	13510562	13534127	+	ENSDARG00000057729
nell2b	5.84294	113063618	XM_026233978.1	chr4	9110140	9150518	-	113048647	XM_026210508.1	chr29	9341767	9359721	-	ENSDARG00000062797
crebl2	1.46348	113064842	XM_026235807.1	chr4	318210	321298	+	113048572	XM_026210450.1	chr29	223573	225814	-	ENSDARG00000104049
retreg3	3.99083	113075584	XM_026248262.1	chr3	19178172	19187762	-	113046873	XM_026207950.1	chr28	18981359	18989823	-	ENSDARG00000059804
tom1	1.81729	113046797	XM_026207797.1	chr3	31278790	31291542	+	113051818	XM_026215937.1	chr28	31314281	31326093	+	ENSDARG00000104581
c23h20orf24	1.50063	113040972	XM_026199208.1	chr23	3138927	3141296	-	113068658	XM_026241461.1	chr48	2374585	2377713	+	ENSDARG00000074790
rbp7a	7.74605	113041475	XM_026200025.1	chr23	16997058	16998613	-	113065343	XM_026236567.1	chr48	17824596	17826021	-	ENSDARG00000091906
fus	5.52933	113047181	XM_026208479.1	chr3	23189349	23199444	-	113041590	XM_026200208.1	chr28	21634770	21638174	-	ENSDARG00000037968
dnmt3ab	4.62005	113117297	XM_026285881.1	chr17	20388035	20442684	-	113083918	XM_026254743.1	chr42	17754354	17782923	-	ENSDARG00000015566
si:ch211-196h16.4	5.50969	113075098	XM_026247822.1	chr1	31766520	31843335	+	113105424	XM_026266486.1	chr26	23421540	23454608	-	ENSDARG00000094782
akt1	4.25648	113117798	XM_026286718.1	chr17	1120702	1124831	+	113117811	XM_026286738.1	chr42	1123996	1151444	+	ENSDARG00000099657
ext2	3.8208	113105758	XM_026267032.1	chr7	12877237	12902522	+	113052033	XM_026216294.1	chr32	14493055	14525924	+	ENSDARG00000056648
serpinb1l2	6.40771	113120923	XM_026291063.1	chr20	17319509	17325309	+	113063181	XM_026233403.1	chr45	15560123	15563708	+	ENSDARG00000070396
shisa3	4.83703	113114087	XM_026280817.1	chr14	17006672	17010088	+	113091132	XM_026256578.1	chr39	17578371	17582076	+	ENSDARG00000075467
foxn3	1.80646	113117409	XM_026286054.1	chr17	7374679	7450049	+	113060658	XM_026229767.1	chr42	6772707	6828574	+	ENSDARG00000012833
fam110b	3.83028	113045840	XM_026206532.1	chr2	14810445	14850984	+	113117023	XM_026285384.1	chr27	16159540	16192526	+	ENSDARG00000088073
lyrm4	1.25285	113045868	XM_026206579.1	chr2	15611735	15612747	+	113110752	XM_026274918.1	chr27	17359545	17360392	+	ENSDARG00000078352
camta1a	4.32498	113041457	XM_026199992.1	chr23	17210190	17544676	-	113096960	XM_026262176.1	chr48	18051300	18369283	-	ENSDARG00000077428
ube2g2	1.37465	113092092	XM_026257691.1	chr6	7778932	7787919	+	113050884	XM_026214304.1	chr31	6347988	6354582	+	ENSDARG00000025404
nap1l4b	2.23228	113105962	XM_026267387.1	chr7	16415735	16426831	-	113051546	XM_026215395.1	chr32	17181289	17190961	-	ENSDARG00000068868
zdhhc5b	1.38437	113114014	XM_026280693.1	chr14	15517687	15528805	-	113057595	XM_026225010.1	chr39	15205135	15217917	+	ENSDARG00000087417
wdr37	2.40692	113042201	XM_026200841.1	chr24	3200756	3241704	-	113066045	XM_026237632.1	chr49	6116290	6152454	+	ENSDARG00000074611
u2af2a	3.39875	113116360	XM_026284475.1	chr16	16734550	16742048	-	113059940	XM_026228646.1	chr41	13152423	13159364	-	ENSDARG00000012505
zgc:110843	1.51593	113113739	XM_026280185.1	chr14	12879283	12883357	-	113057690	XM_026225161.1	chr39	13118888	13122563	-	ENSDARG00000073845
osbpl2a	5.4346	113041422	XM_026199926.1	chr23	17658695	17669149	-	113077667	XM_026249980.1	chr48	18506625	18515890	-	ENSDARG00000053804
slc41a1	4.23294	113110846	XM_026275074.1	chr11	10243701	10266537	+	113055498	XM_026221858.1	chr36	21584850	21609754	-	ENSDARG00000070214
frmpd1b	2.22007	113113785	XM_026280267.1	chr14	11205965	11241496	-	113074959	XM_026247667.1	chr39	10585350	10598245	+	ENSDARG00000089009
si:dkey-32e6.3	4.58915	113069163	XM_026242183.1	chr23	12000611	12003962	-	113094729	XM_026260367.1	chr48	12963470	12969602	-	ENSDARG00000092934
upf1	1.90335	113045250	XM_026205492.1	chr2	31790134	31810017	+	113111921	XM_026277141.1	chr27	33841001	33861173	+	ENSDARG00000016302
schip1	1.15517	113115425	XM_026282991.1	chr15	1279287	1484079	+	113058237	XM_026225940.1	chr40	1048113	1232580	-	ENSDARG00000035175
fto	2.44808	113106049	XM_026267578.1	chr7	18902892	19025347	-	113051409	XM_026215131.1	chr32	20247211	20377590	-	ENSDARG00000044216
dip2cb	3.35469	113045055	XM_026205182.1	chr2	26436637	26464184	-	113120727	XM_026290741.1	chr27	26961005	26999215	-	ENSDARG00000025513
tpi1a	1.00506	113119660	XM_026289277.1	chr19	6087725	6091924	+	113062637	XM_026232627.1	chr44	4532386	4535951	+	ENSDARG00000025012
col2a1a	4.8793	113107218	XM_026269570.1	chr8	11535854	11555201	+	113069942	XM_026243092.1	chr33	10744901	10765206	+	ENSDARG00000069093
gabbr1b	2.25923	113119521	XM_026289061.1	chr19	22176831	22292973	+	113090818	XM_026256423.1	chr44	20750848	20884270	+	ENSDARG00000016667
csdc2a	3.78239	113111720	XM_026276750.1	chr12	12540565	12543229	+	113056048	XM_026222506.1	chr37	12504283	12509126	+	ENSDARG00000041323
cds1	2.59622	113049943	XM_026212685.1	chr5	15140104	15150982	-	113077852	XM_026250121.1	chr30	19966043	19989620	-	ENSDARG00000019549
lbr	1.91031	113120709	XM_026290688.1	chr20	22078022	22090031	-	113063105	XM_026233281.1	chr45	21218882	21225871	-	ENSDARG00000014013
shank3a	4.59578	113118175	XM_026287131.1	chr18	1603354	1786540	-	113100316	XM_026265107.1	chr43	3778994	3791676	-	ENSDARG00000063332
pcbd1	4.14407	113056957	XM_026223922.1	chr13	16903202	16906283	+	113112662	XM_026278418.1	chr38	18361817	18365396	+	ENSDARG00000031981
slc25a36a	2.60766	113044955	XM_026205007.1	chr2	25117200	25136924	-	113120375	XM_026290216.1	chr27	25509135	25522724	-	ENSDARG00000038731
hbegfb	6.03546	113038470	XM_026195901.1	chr21	16432714	16435543	+	113064063	XM_026234589.1	chr46	14997530	15000588	+	ENSDARG00000031246
zgc:110006	4.18624	113110047	XM_026274046.1	chr10	18698152	18715507	-	113054461	XM_026220038.1	chr35	17524736	17538958	-	ENSDARG00000030803
nanos1	3.03662	113113779	XM_026280257.1	chr14	11838061	11840689	+	113098051	XM_026263022.1	chr39	11510598	11513021	+	ENSDARG00000078976
apcdd1l	5.13196	113105103	XM_026266223.1	chr6	30649896	30662007	+	113050271	XM_026213079.1	chr31	30313302	30324458	-	ENSDARG00000075557
ago4	2.71109	113120023	XM_026289832.1	chr19	12038552	12059676	-	113062308	XM_026232063.1	chr44	10477688	10491434	-	ENSDARG00000100854
hcfc1b	5.16026	113107030	XM_026269157.1	chr8	4352639	4372758	-	113080132	XM_026252355.1	chr33	4312878	4337052	-	ENSDARG00000012519
hug	1.1299	113110966	XM_026275299.1	chr11	21834969	21841531	-	113055060	XM_026221008.1	chr36	9635599	9650268	+	ENSDARG00000101744
arpc3	1.8222	113038700	XM_026196310.1	chr21	10024405	10026679	+	113064329	XM_026235064.1	chr46	8585362	8587793	+	ENSDARG00000057882
fyco1b	3.43996	113079948	XM_026252188.1	chr2	29950647	29964238	+	113113127	XM_026279310.1	chr27	31149243	31169451	+	ENSDARG00000078022
zgc:101566	3.64722	113096596	XM_026261966.1	chr25	12154296	12185488	-	113066809	XM_026238852.1	chr50	7622828	7642818	-	ENSDARG00000086342
fubp1	1.35753	113046008	XM_026206828.1	chr2	6545528	6559669	+	113038238	XM_026195519.1	chr27	7041927	7052062	+	ENSDARG00000029248
lrrfip1b	2.33635	113096872	XM_026262131.1	chr6	12539247	12574290	+	113050749	XM_026214021.1	chr31	10123198	10162838	-	ENSDARG00000095170
cdk5	2.60295	113042631	XM_026201614.1	chr24	21334901	21341025	-	113092791	XM_026258530.1	chr49	20992503	20998048	-	ENSDARG00000056683
cables2b	2.70791	113041127	XM_026199476.1	chr23	9399779	9435855	-	113073330	XM_026246240.1	chr48	10145612	10166458	-	ENSDARG00000017154
six3a	2.90954	113057122	XM_026224225.1	chr13	13681803	13686302	-	113112795	XM_026278647.1	chr38	14737722	14744963	+	ENSDARG00000058008
syne2b	1.26294	113056811	XM_026223684.1	chr13	22824704	22909845	-	113112464	XM_026278057.1	chr38	24669020	24687610	-	ENSDARG00000053484
dock4b	4.01871	113060228	XM_026229145.1	chr4	3891206	3981704	-	113047926	XM_026209315.1	chr29	3663593	3749695	-	ENSDARG00000024874
tfdp1a	2.3673	113108137	XM_026270977.1	chr9	21997318	22006912	+	113053085	XM_026217755.1	chr34	22157177	22172056	+	ENSDARG00000019293
jakmip2	2.31565	113038235	XM_026195513.1	chr21	28810736	28830695	-	113063823	XM_026234170.1	chr46	24171846	24194468	-	ENSDARG00000053547
eif2s1b	3.34453	113120590	XM_026290503.1	chr20	30403575	30409070	+	113068590	XM_026241369.1	chr45	28843840	28851690	+	ENSDARG00000052178
lrrc24	4.98605	113080268	XM_026252474.1	chr2	30088732	30098093	+	113113023	XM_026279128.1	chr27	31267152	31281290	-	ENSDARG00000101704
gorasp1a	3.29583	113045875	XM_026206588.1	chr2	15716029	15721855	+	113116710	XM_026285028.1	chr27	17448603	17453420	+	ENSDARG00000003068
atpaf2	3.06998	113111764	XM_026276827.1	chr12	11780785	11783021	-	113056244	XM_026222861.1	chr37	11828251	11830472	-	ENSDARG00000056270
snx1a	3.55087	113043167	XM_026202385.1	chr25	6471563	6485954	-	113066654	XM_026238592.1	chr50	3061435	3073603	-	ENSDARG00000071031
dlg5a	1.82345	113057179	XM_026224339.1	chr13	10254959	10318412	+	113112953	XM_026278933.1	chr38	11372257	11423669	+	ENSDARG00000074059
ptprub	3.27336	113116007	XM_026283808.1	chr16	25061590	25270663	-	113092915	XM_026258689.1	chr41	22422838	22539906	-	ENSDARG00000101081
tmem231	4.13446	113043652	XM_026203159.1	chr25	24470274	24474498	+	113067174	XM_026239465.1	chr50	16866558	16871075	+	ENSDARG00000042272
dlg1l	2.31925	113045744	XM_026206356.1	chr2	8431412	8494152	-	113115091	XM_026282372.1	chr27	8556984	8685979	-	ENSDARG00000102216
wsb1	3.68966	113114820	XM_026281868.1	chr15	21451204	21465686	-	113058680	XM_026226817.1	chr40	17966126	17977636	-	ENSDARG00000021343
gpam	4.2664	113111598	XM_026276517.1	chr12	21034188	21059713	-	113073779	XM_026246542.1	chr37	18777499	18792955	+	ENSDARG00000074169
dcp2	4.25899	113109539	XM_026273135.1	chr10	2154518	2160002	+	113053983	XM_026219166.1	chr35	1482146	1489066	+	ENSDARG00000104242
dhx16	6.00597	113114974	XM_026282135.1	chr15	23136579	23149925	-	113086532	XM_026255427.1	chr40	19760512	19764245	-	ENSDARG00000013150
prkab1a	1.51975	113109706	XM_026273442.1	chr10	9740521	9744970	+	113054146	XM_026219493.1	chr35	8660532	8666019	+	ENSDARG00000044183
ankra2	2.80101	113049530	XM_026211944.1	chr5	12358452	12362458	+	113076017	XM_026248667.1	chr30	17090962	17094668	+	ENSDARG00000035399
lingo3a	2.31409	113039582	XM_026197502.1	chr22	30300833	30328463	-	113064936	XM_026235951.1	chr47	10345568	10371827	-	ENSDARG00000061970
pdia3	1.68017	113043347	XM_026202671.1	chr25	15865776	15870649	+	113066935	XM_026239076.1	chr50	11054293	11059369	+	ENSDARG00000102640
rx2	3.43193	113045257	XM_026205505.1	chr2	31680073	31688294	-	113111251	XM_026275855.1	chr27	33715062	33723119	-	ENSDARG00000040321
si:ch211-207i1.2	3.67205	113037934	XM_026195247.1	chr20	14626380	14707250	+	113063326	XM_026233640.1	chr45	12612803	12715125	-	ENSDARG00000030107
dgke	4.053	113098295	XM_026263316.1	chr6	14449000	14458997	+	113050691	XM_026213918.1	chr31	15678668	15688453	+	ENSDARG00000104793
kiaa1549la	1.59299	113073654	XM_026246479.1	chr25	12854807	12888029	+	113066873	XM_026238959.1	chr50	8143554	8185575	+	ENSDARG00000062477
hsd17b7	5.14943	113100989	XM_026265483.1	chr6	21691900	21700488	-	113051185	XM_026214766.1	chr31	22489051	22491142	-	ENSDARG00000088140
adgrl2b.1	2.68687	113046137	XM_026207029.1	chr2	2064997	2150296	-	113039776	XM_026197869.1	chr27	962715	991806	-	ENSDARG00000075899
strn4	3.07004	113115266	XM_026282719.1	chr15	13313072	13338049	+	113058740	XM_026226917.1	chr40	8076488	8095609	+	ENSDARG00000102902
lrrc16b	4.87089	113044969	XM_026205023.1	chr2	24670231	24722785	+	113118816	XM_026288226.1	chr27	25050159	25088305	+	ENSDARG00000086990
kdm5c	2.2567	113107377	XM_026269843.1	chr8	23051998	23074310	+	113070734	XM_026244150.1	chr33	21467411	21483065	+	ENSDARG00000006124
efhd2	1.3884	113107580	XM_026270192.1	chr8	14953371	14972439	-	113093985	XM_026259619.1	chr33	12797496	12812665	-	ENSDARG00000055759
slc25a25a	1.7804	113106958	XM_026269047.1	chr8	1327309	1334678	-	113052745	XM_026217174.1	chr33	507714	514769	+	ENSDARG00000010572
adh5	5.84161	113114039	XM_026280737.1	chr14	17663406	17669021	+	113091091	XM_026256521.1	chr39	18216054	18219744	+	ENSDARG00000080010
uprt	1.43808	113048824	XM_026210713.1	chr5	6309309	6312161	-	113091389	XM_026256900.1	chr30	10326263	10329191	-	ENSDARG00000035549
phf2	1.81021	113111108	XM_026275577.1	chr11	15494948	15518534	+	113095945	XM_026261306.1	chr36	16868487	16889788	-	ENSDARG00000018691
rhbg	5.23506	113116124	XM_026284038.1	chr16	21818857	21835071	-	113059145	XM_026227428.1	chr41	19277955	19285498	-	ENSDARG00000009018
ppp3ca	5.11971	113038475	XM_026195906.1	chr21	16338325	16396401	+	113064066	XM_026234593.1	chr46	14862213	14955295	+	ENSDARG00000004988
dhx8	4.12367	113111505	XM_026276281.1	chr12	17062154	17070920	-	113090861	XM_026256462.1	chr37	16673179	16676876	-	ENSDARG00000054707
oxr1a	2.42621	113115847	XM_026283514.1	chr16	28711729	28803681	-	113059231	XM_026227573.1	chr41	26095306	26205976	-	ENSDARG00000101325
dldh	1.32419	113043389	XM_026202740.1	chr25	17583092	17588788	+	113066987	XM_026239158.1	chr50	12310168	12315971	+	ENSDARG00000008785
PHLPP2	3.91788	113106442	XM_026268364.1	chr7	41316809	41389251	-	113051834	XM_026215965.1	chr32	43733136	43777592	-	ENSDARG00000099962
tmem267	2.70184	113109581	XM_026273235.1	chr10	4179621	4189300	+	113054034	XM_026219306.1	chr35	3392705	3396637	+	ENSDARG00000000142
ulk2	1.02204	113115130	XM_026282430.1	chr15	15036220	15065275	+	113058408	XM_026226281.1	chr40	12138891	12170085	+	ENSDARG00000097205
nhsb	1.82631	113111071	XM_026275519.1	chr11	14301600	14359149	-	113055295	XM_026221477.1	chr36	17993580	18039777	+	ENSDARG00000079977
sec62	1.51543	113045489	XM_026205886.1	chr2	23712974	23721750	+	113119422	XM_026288918.1	chr27	24235167	24241772	+	ENSDARG00000019951
ncoa4	2.47151	113057250	XM_026224500.1	chr13	7892200	7899487	+	113113050	XM_026279181.1	chr38	9110114	9117948	+	ENSDARG00000021439
sdcbp2	1.31931	113041152	XM_026199525.1	chr23	10506357	10518465	-	113094634	XM_026260231.1	chr48	11412045	11435299	-	ENSDARG00000012513
prkar2aa	1.6467	113107980	XM_026270822.1	chr8	15212497	15238505	+	113093969	XM_026259591.1	chr33	13029169	13046191	+	ENSDARG00000033184
nek1	5.43491	113037742	XM_026195088.1	chr20	15655798	15682960	+	113062720	XM_026232685.1	chr45	13852248	13854130	+	ENSDARG00000022350
serinc4	1.20803	113106265	XM_026267995.1	chr7	27831071	27841975	+	113051355	XM_026215018.1	chr32	29345749	29355257	+	ENSDARG00000044815
chst7	2.11677	113101594	XM_026265663.1	chr6	22967090	22972161	-	113050538	XM_026213571.1	chr31	23747680	23755064	-	ENSDARG00000044341
glrx5	1.66617	113121174	XM_026291447.1	chr20	8624466	8626602	-	113063019	XM_026233151.1	chr45	7214945	7217815	+	ENSDARG00000043665
[truncated: 2,019 more rows]

## Sheet: Supp Data 5
Supplementary Data 5. Ohnolog pairs showing higher gene expression in the S-ohnolog than in the L-ohnolog (2,188 genes)
[truncated: 2,190 more rows]

[truncated: 13 more sheets: Supp Data 6, Supp Data 7, Supp Data 8, Supp Data 9, Supp Data 10, Supp Data 11, Supp Data 12, Supp Data 13, Supp Data 14, Supp Data 15 , Supp Data 16, Supp Data 17, Supp Data 18]
